# Supplementary material for: 1-[(Dimethyl­amino)(phen­yl)meth­yl]naphthalen-2-ol
Source: Acta Crystallogr Sect E Struct Rep Online. 2008 Sep 6;64(Pt 10):o1900. doi: 10.1107/S1600536808027967 (PMC2959287; doi:10.1107/S1600536808027967)
Supplement: Supplementary file 2 [file e-64-o1900-Isup2.hkl]

# 
# h,k,l, Fc-squared, Fo-squared, sigma(Fo-squared) and status flag 
# 
data_I
_shelx_title ' zh in P2(1)/n' 
_shelx_refln_list_code          4 
_shelx_F_calc_maximum      145.06 
_exptl_crystal_F_000       592.00 
_reflns_d_resolution_high  0.7690 
 
loop_ 
 _symmetry_equiv_pos_as_xyz 
 'x, y, z' 
 '-x+1/2, y+1/2, -z+1/2' 
 '-x, -y, -z' 
 'x-1/2, -y-1/2, z-1/2' 
 
_cell_length_a     9.3297 
_cell_length_b     9.2042 
_cell_length_c    18.0719 
_cell_angle_alpha  90.000 
_cell_angle_beta  103.661 
_cell_angle_gamma  90.000 
 
_shelx_F_squared_multiplier     1.000 
 
loop_ 
 _refln_index_h 
 _refln_index_k 
 _refln_index_l 
 _refln_F_squared_calc 
 _refln_F_squared_meas 
 _refln_F_squared_sigma 
 _refln_observed_status 
   2   0   0     1102.79     1045.22     13.19 o 
   4   0   0        8.94        6.79      5.13 o 
   6   0   0       57.05       66.30     10.78 o 
   8   0   0       36.78       43.03     12.13 o 
  10   0   0        0.04        1.22      7.81 o 
   1   1   0      212.19      184.99      2.76 o 
   2   1   0        0.02       12.71      4.52 o 
   3   1   0      892.98      794.62     11.64 o 
   4   1   0      288.51      295.23      6.77 o 
   5   1   0      878.50      918.57     13.08 o 
   6   1   0        0.70        8.77      4.34 o 
   7   1   0      135.92      143.05      7.40 o 
   8   1   0      550.05      622.15     15.10 o 
   9   1   0        0.19        9.47      5.77 o 
  10   1   0       52.81       58.12      8.54 o 
  11   1   0        0.69        8.62      9.51 o 
   0   2   0     5398.14     5059.94     48.85 o 
   1   2   0      354.04      343.00      5.26 o 
   2   2   0       40.05       35.86      2.31 o 
   3   2   0      125.70      129.18      6.21 o 
   4   2   0      977.50     1006.74     12.98 o 
   5   2   0       30.49       31.56      4.37 o 
   6   2   0       83.54       86.22      5.88 o 
   7   2   0       49.49       53.08      5.98 o 
   8   2   0       39.77       29.75      8.01 o 
   9   2   0       65.48       66.59     12.38 o 
  10   2   0        3.10       -3.98      6.10 o 
  11   2   0       63.67       53.65      9.28 o 
   1   3   0       41.94       38.51      2.69 o 
   2   3   0      109.43      111.74      5.61 o 
   3   3   0      360.41      316.02      5.57 o 
   4   3   0       10.59       18.14      2.90 o 
   5   3   0      199.29      201.86      7.04 o 
   6   3   0      343.66      372.55     10.04 o 
   7   3   0       56.08       50.35      7.31 o 
   8   3   0        2.82        9.67      5.46 o 
   9   3   0        0.41       11.47      7.85 o 
  10   3   0        4.48       20.34      7.94 o 
  11   3   0        2.77        7.46      7.58 o 
   0   4   0       30.87       43.36      5.81 o 
   1   4   0        0.11        1.87      3.02 o 
   2   4   0       29.20       29.83      2.48 o 
   3   4   0      209.33      201.25      7.12 o 
   4   4   0      267.04      291.94      8.72 o 
   5   4   0       65.19       56.28      5.64 o 
   6   4   0      209.28      204.10     10.04 o 
   7   4   0       27.54       39.63      9.91 o 
   8   4   0      144.35      141.85     12.92 o 
   9   4   0       31.30       31.07      9.52 o 
  10   4   0        1.01        5.13      7.73 o 
  11   4   0        0.28        7.70      7.36 o 
   1   5   0       71.69       69.24      5.86 o 
   2   5   0      279.93      255.67     83.99 o 
   3   5   0      237.91      238.95      9.44 o 
   4   5   0        8.53       12.93      4.10 o 
   5   5   0      136.58      144.73     11.62 o 
   6   5   0       38.26       38.62      9.39 o 
   7   5   0       92.08       79.88      9.91 o 
   8   5   0        3.47        3.36      8.30 o 
   9   5   0       42.15       30.35      8.80 o 
  10   5   0        8.62       10.20      7.99 o 
   0   6   0      365.35      366.24     14.70 o 
   1   6   0      661.52      724.78     13.02 o 
   2   6   0        9.65        9.24      2.88 o 
   3   6   0       44.13       46.14      6.44 o 
   4   6   0      111.15      115.98      8.42 o 
   5   6   0      192.84      199.38     12.75 o 
   6   6   0        3.96        1.00     10.37 o 
   7   6   0        2.88       13.22      8.90 o 
   8   6   0       43.65       39.91     11.31 o 
   9   6   0        6.28        8.00      8.60 o 
  10   6   0       14.70       14.71     13.41 o 
   1   7   0        0.74        1.07      2.35 o 
   2   7   0      268.05      274.26     12.74 o 
   3   7   0      101.33      108.87     12.04 o 
   4   7   0      133.41      117.24      8.22 o 
   5   7   0       46.58       41.13      9.64 o 
   6   7   0       49.42       35.46     14.91 o 
   7   7   0        0.97       -6.62      8.73 o 
   8   7   0        2.09       16.02     10.18 o 
   9   7   0        8.33       10.97      8.53 o 
   0   8   0       56.56       53.51     11.44 o 
   1   8   0       31.00       22.62      4.28 o 
   2   8   0       80.31       89.53      8.44 o 
   3   8   0      115.66      120.19     10.12 o 
   4   8   0       84.52       80.26     13.05 o 
   5   8   0       42.56       45.85      9.03 o 
   6   8   0       81.36       78.67     14.70 o 
   7   8   0       18.60        8.27      8.12 o 
   8   8   0        5.78       18.50      7.96 o 
   1   9   0        8.55        5.36      6.19 o 
   2   9   0       50.79       45.10     15.33 o 
   3   9   0       36.69       42.73      7.86 o 
   4   9   0       33.72       41.22     10.26 o 
   5   9   0       20.78       20.05      9.19 o 
   6   9   0        6.13        9.87      7.96 o 
   7   9   0       25.45       24.41      9.34 o 
   0  10   0        0.97       13.66     11.30 o 
   1  10   0        3.37        5.28      7.39 o 
   2  10   0      118.91       96.94     10.23 o 
   3  10   0       60.32       55.09      9.88 o 
   4  10   0        0.00       -0.98      8.01 o 
   5  10   0        6.62        4.80      8.83 o 
   6  10   0        1.56       13.18      7.46 o 
   1  11   0        9.28       13.25      7.62 o 
   2  11   0        0.16      -10.17     10.17 o 
   3  11   0       12.99       21.69     12.68 o 
   4  11   0        4.73       13.07     17.39 o 
 -11   0   1       78.61      103.18     17.22 o 
  -9   0   1      141.63      140.01     16.76 o 
  -7   0   1        6.41        1.31      6.89 o 
  -5   0   1        7.98       16.13      7.62 o 
  -3   0   1     1359.08     1209.99     15.75 o 
   3   0   1      956.84      843.31     15.00 o 
   5   0   1       45.52       35.09      8.39 o 
   7   0   1      104.99      111.50     10.22 o 
   9   0   1        7.47        8.93      8.12 o 
  11   0   1       34.67       32.69     12.23 o 
 -11   1   1        0.84       13.27      8.00 o 
 -10   1   1       25.97       27.80      6.76 o 
  -9   1   1        1.68        1.74      5.44 o 
  -8   1   1      704.95      828.14     18.77 o 
  -7   1   1       14.56       11.04      4.79 o 
  -6   1   1      470.70      458.82     10.52 o 
  -5   1   1      123.78      134.15      5.68 o 
  -4   1   1      422.76      414.17      9.18 o 
  -3   1   1        1.65       -1.82      2.56 o 
  -2   1   1      255.26      249.54      5.20 o 
  -1   1   1     5929.83     5222.18     54.23 o 
   1   1   1       26.26       18.98      1.71 o 
   2   1   1      794.77      703.74      8.42 o 
   3   1   1      274.70      273.41      6.61 o 
   4   1   1      419.65      433.17      8.84 o 
   5   1   1       53.13       46.36      5.37 o 
   6   1   1       89.67       82.98      6.18 o 
   7   1   1        9.10        4.41      4.81 o 
   8   1   1      322.10      360.56     12.31 o 
   9   1   1       26.47       26.06      6.22 o 
  10   1   1        4.50       -1.59      6.69 o 
  11   1   1        6.84       -0.06     11.50 o 
 -11   2   1       24.50       26.11     10.58 o 
 -10   2   1       18.59       24.73      7.13 o 
  -9   2   1       23.22       27.11      6.97 o 
  -8   2   1       11.97       14.35      5.53 o 
  -7   2   1       88.74       88.55      7.78 o 
  -6   2   1      276.62      270.40     12.64 o 
  -5   2   1      384.34      415.07      9.00 o 
  -4   2   1       13.75       15.86      3.19 o 
  -3   2   1     1794.46     1777.38     12.20 o 
  -2   2   1        0.92        1.62      1.52 o 
   0   2   1    12368.49    11533.90     51.09 o 
   1   2   1       22.49       26.87      4.40 o 
   2   2   1      171.51      162.62      4.50 o 
   3   2   1        2.01        1.46      2.75 o 
   4   2   1        9.41       11.03      4.14 o 
   5   2   1        9.57        6.58      2.84 o 
   6   2   1        7.10       15.39      6.45 o 
   7   2   1      172.94      177.58      8.56 o 
   8   2   1       47.09       58.65      7.60 o 
   9   2   1       29.38       25.26      6.78 o 
  10   2   1        2.01       -2.80      6.46 o 
  11   2   1        6.80       -1.81      7.13 o 
 -11   3   1        2.32       13.81      7.61 o 
 -10   3   1        4.62        4.55      7.78 o 
  -9   3   1       79.81       43.39     17.65 o 
  -8   3   1       10.66       11.71      5.27 o 
  -7   3   1       20.24       11.24      5.03 o 
  -6   3   1      511.81      525.78     10.45 o 
  -5   3   1      813.61      880.70     12.01 o 
  -4   3   1      541.84      552.73     10.14 o 
  -3   3   1        6.71        4.26      2.37 o 
  -2   3   1        6.89        5.47      5.09 o 
  -1   3   1       11.27       10.21      2.17 o 
   0   3   1     1058.24     1004.42     13.37 o 
   1   3   1        1.45        5.26      2.61 o 
   2   3   1      375.45      348.35      6.01 o 
   3   3   1      558.06      581.28      8.90 o 
   4   3   1      985.80     1144.13     15.02 o 
   5   3   1      487.37      536.91     10.62 o 
   6   3   1        0.42        5.81      4.34 o 
   7   3   1       98.29      109.04      7.93 o 
   8   3   1      255.62      265.71     13.68 o 
   9   3   1       29.14       18.85      8.67 o 
  10   3   1        2.36        0.79      7.30 o 
  11   3   1        0.34       -4.79      7.25 o 
 -11   4   1        1.24       23.23      8.52 o 
 -10   4   1        6.68       11.22      7.81 o 
  -9   4   1       23.69       49.53     10.98 o 
  -8   4   1       23.22       12.89      8.69 o 
  -7   4   1        2.81       -8.27      8.27 o 
  -6   4   1       20.28       24.87      9.24 o 
  -5   4   1        3.01        5.46      5.39 o 
  -4   4   1      871.28      948.63     16.06 o 
  -3   4   1       88.09       89.25      5.55 o 
  -2   4   1       46.50       48.24      5.00 o 
  -1   4   1      170.78      165.78      5.39 o 
   0   4   1      695.05      714.82     10.98 o 
   1   4   1        0.37        3.51      2.83 o 
   2   4   1      119.94      110.94      7.20 o 
   3   4   1       17.88       21.35      2.72 o 
   4   4   1       38.83       37.17      3.56 o 
   5   4   1        0.46        2.27      2.70 o 
   6   4   1       18.12       16.45      4.24 o 
   7   4   1        0.04        8.43      8.14 o 
   8   4   1       30.41       16.90      9.26 o 
   9   4   1       14.54        9.62      8.07 o 
  10   4   1        1.66       10.43      7.91 o 
 -10   5   1        1.76        6.19      8.00 o 
  -9   5   1        3.12       17.28      8.88 o 
  -8   5   1       22.80       40.96     12.88 o 
  -7   5   1       86.64       79.86     10.38 o 
  -6   5   1        5.78        9.69      8.72 o 
  -5   5   1       87.34       94.34     11.73 o 
  -4   5   1       25.76       22.55      4.48 o 
  -3   5   1       76.07       76.34      5.43 o 
  -2   5   1       83.91       82.00     11.23 o 
  -1   5   1      320.65      333.71      8.44 o 
   0   5   1     1613.66     1804.73     18.14 o 
   1   5   1       79.11       82.02      7.16 o 
   2   5   1      327.63      361.53      7.81 o 
   3   5   1       90.72       97.96      7.54 o 
   4   5   1       47.84       54.85      6.58 o 
   5   5   1        1.57        2.54      4.73 o 
   6   5   1        0.20       -2.14      8.14 o 
   7   5   1        2.76        8.41      8.93 o 
   8   5   1       12.62        5.75      8.37 o 
   9   5   1        1.20        4.31      7.76 o 
  10   5   1        7.88       -0.69      7.87 o 
 -10   6   1       22.73       14.28      8.39 o 
  -9   6   1        3.55       18.11      8.98 o 
  -8   6   1        3.06       11.91     10.80 o 
  -7   6   1       48.41       37.91      9.79 o 
  -6   6   1        6.50        5.76      8.63 o 
  -5   6   1      162.54      160.97     13.80 o 
  -4   6   1       57.98       46.73      6.18 o 
  -3   6   1      321.99      353.66     18.67 o 
  -2   6   1      120.90      131.18      7.77 o 
  -1   6   1        0.34        4.43      3.46 o 
   0   6   1        9.08       10.68      4.66 o 
   1   6   1       57.56       50.82      6.76 o 
   2   6   1        1.10       -1.24      3.22 o 
   3   6   1       75.44       73.15     10.08 o 
   4   6   1        6.67       14.39      4.86 o 
   5   6   1       70.20       55.26      6.73 o 
   6   6   1        5.92        4.70      8.24 o 
   7   6   1       20.14       14.80      9.08 o 
   8   6   1       11.90       14.43     10.26 o 
   9   6   1        6.33        8.61      8.27 o 
  10   6   1        0.43        0.08      9.17 o 
  -9   7   1        7.33        9.49     10.50 o 
  -8   7   1       24.55       34.61     12.78 o 
  -7   7   1       10.80       21.03     10.19 o 
  -6   7   1       13.54       13.57      5.51 o 
  -5   7   1      137.36      145.21     13.12 o 
  -4   7   1      483.88      520.72     19.10 o 
  -3   7   1      157.79      155.37      9.52 o 
  -2   7   1       15.78       15.86      7.69 o 
  -1   7   1       72.14       66.04      7.28 o 
   0   7   1       15.21       14.13      3.38 o 
   1   7   1       24.93       23.59      4.46 o 
   2   7   1      635.76      630.47     17.37 o 
   3   7   1      317.30      358.63     14.16 o 
   4   7   1      126.26      126.75      9.31 o 
   5   7   1        3.35       -1.67      8.46 o 
   6   7   1       84.95       88.92     23.25 o 
   7   7   1        1.61        0.78      7.45 o 
   8   7   1        3.93        9.85      8.84 o 
   9   7   1        2.27       10.70     12.14 o 
  -8   8   1        5.45       14.56      8.56 o 
  -7   8   1        4.00        6.45     11.40 o 
  -6   8   1      215.21      215.34     17.38 o 
  -5   8   1        0.91       -1.21      8.62 o 
  -4   8   1       84.73      102.79     11.79 o 
  -3   8   1       36.77       40.49      6.11 o 
  -2   8   1       33.77       32.30      6.68 o 
  -1   8   1       71.12       64.17      8.42 o 
   0   8   1        0.37        5.91      4.03 o 
   1   8   1        8.45        6.48      5.86 o 
   2   8   1      197.25      207.96     14.83 o 
   3   8   1       34.20       28.88      6.23 o 
   4   8   1        2.35        1.24      7.98 o 
   5   8   1      103.05      122.91     18.56 o 
   6   8   1       73.69       78.83     12.40 o 
   7   8   1        3.10        7.83      8.88 o 
   8   8   1        6.38       11.44      8.55 o 
  -7   9   1       42.36       37.52      9.89 o 
  -6   9   1       42.13       43.53      9.02 o 
  -5   9   1       30.29       38.93      9.19 o 
  -4   9   1        4.94        8.23      7.68 o 
  -3   9   1        9.60       17.81      8.76 o 
  -2   9   1        6.53       16.50      7.90 o 
  -1   9   1       32.15       34.74      6.66 o 
   0   9   1       36.23       31.33      5.23 o 
   1   9   1       31.15       35.93      7.24 o 
   2   9   1       11.18       14.13      4.86 o 
   3   9   1       52.56       60.50     10.73 o 
   4   9   1      136.14      161.97     15.05 o 
   5   9   1       14.92       18.24      7.89 o 
   6   9   1       29.04       41.87      9.98 o 
   7   9   1        2.82        5.87      9.07 o 
  -6  10   1        1.24       -1.49     10.13 o 
  -5  10   1        6.26       10.57      9.63 o 
  -4  10   1       19.49       29.69     10.84 o 
  -3  10   1       11.84       14.63      8.00 o 
  -2  10   1       33.45       23.46      5.36 o 
  -1  10   1        2.60       -1.11      7.45 o 
   0  10   1        6.21        5.91      6.20 o 
   1  10   1        2.83       -1.66     10.61 o 
   2  10   1       37.25       37.81      7.59 o 
   3  10   1       42.37       34.66      9.38 o 
   4  10   1        0.24        3.76      8.86 o 
   5  10   1        8.96        5.55      7.42 o 
   6  10   1        3.71        7.98      8.87 o 
  -4  11   1        0.02        7.66      7.01 o 
  -3  11   1       17.74       11.93      8.39 o 
  -2  11   1       23.25       16.31     10.68 o 
  -1  11   1        8.14       10.60     12.12 o 
   0  11   1        0.17        4.23      7.99 o 
   1  11   1        5.06        9.01      6.82 o 
   2  11   1       24.00       36.91     10.87 o 
   3  11   1        8.02       -0.89     12.48 o 
   4  11   1        0.53        3.91      9.28 o 
 -10   0   2       17.93       36.31     13.57 o 
  -8   0   2      373.88      368.14     16.21 o 
  -4   0   2      459.96      436.54     11.46 o 
  -2   0   2     1309.75     1231.19     11.26 o 
   2   0   2     1203.84     1065.06     13.71 o 
   4   0   2       35.53       44.94      6.10 o 
   6   0   2      536.00      552.52     17.41 o 
   8   0   2     1287.30     1367.85     30.49 o 
  10   0   2        5.20        2.65      7.41 o 
 -11   1   2       49.09       56.58     12.43 o 
 -10   1   2       93.68      102.04     13.91 o 
  -9   1   2       12.98        4.15      5.25 o 
  -8   1   2        0.42        1.44      5.01 o 
  -7   1   2       83.80       94.14      6.54 o 
  -6   1   2       41.96       33.61      4.88 o 
  -5   1   2       16.30       11.99      3.36 o 
  -4   1   2      332.11      343.35     12.44 o 
  -3   1   2      360.00      333.51      5.91 o 
  -2   1   2     8706.37     8141.45     43.72 o 
  -1   1   2       15.81       12.64      2.16 o 
   0   1   2     6556.65     5964.51     16.81 o 
   1   1   2     9902.88     8902.19     30.87 o 
   2   1   2     1888.20     1752.70     13.13 o 
   3   1   2     1380.44     1324.64     12.64 o 
   4   1   2        0.00        4.46      3.92 o 
   5   1   2       20.61       23.44      4.24 o 
   6   1   2       68.35       66.45      6.06 o 
   7   1   2        1.12        4.63      5.23 o 
   8   1   2        1.74       -1.25      5.50 o 
   9   1   2      143.06      171.41     10.43 o 
  10   1   2        0.06        5.19      6.14 o 
  11   1   2       18.46       14.85      9.16 o 
 -11   2   2        0.34        3.89      7.47 o 
 -10   2   2      181.69      182.35     16.10 o 
  -9   2   2        1.69        8.49      6.25 o 
  -8   2   2        7.19        5.33      6.13 o 
  -7   2   2       54.25       41.05      6.18 o 
  -6   2   2       23.76       23.27      3.97 o 
  -5   2   2      134.94      142.38      5.54 o 
  -4   2   2      665.07      746.28     12.02 o 
  -3   2   2     1111.09     1101.63     16.70 o 
  -2   2   2      843.10      747.22      6.49 o 
  -1   2   2      284.43      255.47      8.48 o 
   0   2   2       41.57       38.98      4.22 o 
   1   2   2       31.98       22.85      3.58 o 
   2   2   2     2796.56     2730.76     17.76 o 
   3   2   2     2921.62     3011.70     19.49 o 
   4   2   2     1145.58     1266.36     15.65 o 
   5   2   2      211.41      228.15      7.69 o 
   6   2   2       46.86       48.15      5.60 o 
   7   2   2       22.71       14.57      5.53 o 
   8   2   2       50.20       36.93      5.96 o 
   9   2   2       21.00       19.77      6.24 o 
  10   2   2        0.14        0.06      6.01 o 
  11   2   2       14.95       26.44      8.05 o 
 -11   3   2        0.38        5.35      7.58 o 
 -10   3   2       20.33       14.42     14.32 o 
  -9   3   2        1.08        9.24      8.02 o 
  -8   3   2        5.04        5.14      5.07 o 
  -7   3   2        7.39       11.30      4.81 o 
  -6   3   2       26.79       33.19      5.53 o 
  -5   3   2      221.51      235.09     14.60 o 
  -4   3   2       10.73       11.37      3.42 o 
  -3   3   2       47.20       42.35      3.32 o 
  -2   3   2      125.39       99.12      4.69 o 
  -1   3   2      255.64      228.83      5.49 o 
   1   3   2      604.69      594.52      8.73 o 
   2   3   2       30.87       38.38      3.47 o 
   3   3   2      415.65      383.97      7.82 o 
   4   3   2       33.68       27.79      4.49 o 
   5   3   2       87.66       95.47      6.26 o 
   6   3   2       60.51       56.14      6.02 o 
   7   3   2      262.40      271.64     10.55 o 
   8   3   2        3.87       10.30      5.08 o 
   9   3   2        0.44        0.68      7.73 o 
  10   3   2        0.07       -7.28      7.28 o 
  11   3   2        1.45        8.33      7.26 o 
 -11   4   2        0.05        9.84      7.75 o 
 -10   4   2        2.66       -1.25      8.00 o 
  -9   4   2       27.40       21.97      9.53 o 
  -8   4   2        7.67        7.11      9.16 o 
  -7   4   2       88.67      100.21     10.85 o 
  -6   4   2      196.24      211.21     14.51 o 
  -5   4   2      112.64      127.66     10.60 o 
  -4   4   2      105.43      106.00      7.91 o 
  -3   4   2       32.58       36.04      4.15 o 
  -2   4   2        0.00        8.94      3.44 o 
  -1   4   2      301.23      347.41      8.06 o 
   0   4   2       42.56       43.01      4.80 o 
   1   4   2       70.54       63.30      5.46 o 
   2   4   2      175.90      161.45      7.08 o 
   3   4   2      133.24      130.08      5.35 o 
   4   4   2       78.75       82.25      5.59 o 
   5   4   2       16.78       13.90      3.46 o 
   6   4   2       24.28       21.37      4.15 o 
   7   4   2      312.62      315.40     18.58 o 
   8   4   2       48.50       48.92      9.73 o 
   9   4   2       10.39        3.20      7.92 o 
  10   4   2        1.49       -1.03      8.76 o 
 -10   5   2        0.39        8.85      9.60 o 
  -9   5   2        1.49        3.04      8.34 o 
  -8   5   2       12.67       22.37      9.97 o 
  -7   5   2        1.00       10.23      8.56 o 
  -6   5   2       35.89       18.66      9.08 o 
  -5   5   2       32.66       45.84      8.88 o 
  -4   5   2        3.57        3.31      2.53 o 
  -3   5   2        6.76        9.11      3.81 o 
  -2   5   2      253.03      241.74      9.47 o 
  -1   5   2      449.18      462.07      9.80 o 
   0   5   2       90.59       97.96      6.36 o 
   1   5   2      110.35      131.80      8.04 o 
   2   5   2        0.20        4.64      3.48 o 
   3   5   2        6.29        6.14      2.55 o 
   4   5   2        5.18       -1.77      4.92 o 
   5   5   2      148.36      153.79     10.08 o 
   6   5   2       35.80       31.29      6.83 o 
   7   5   2       23.96       25.86      9.62 o 
   8   5   2       23.10       31.68      9.89 o 
   9   5   2       17.99        4.45      7.64 o 
  10   5   2        2.66       -5.06      7.76 o 
 -10   6   2        7.01        1.06      8.24 o 
  -9   6   2       19.50       11.79      8.65 o 
  -8   6   2        7.91        4.71     10.77 o 
  -7   6   2        0.69        8.61      9.06 o 
  -6   6   2        8.64       12.10      9.59 o 
  -5   6   2      167.20      175.74     14.40 o 
  -4   6   2     1428.48     1493.16     74.26 o 
  -3   6   2        1.53       12.30      4.77 o 
  -1   6   2      110.71      123.28      7.17 o 
   0   6   2       11.15       12.39      2.83 o 
   1   6   2       82.83       80.42      7.37 o 
   2   6   2        5.11        7.36      2.63 o 
   3   6   2        0.64        7.98      4.79 o 
   4   6   2      173.11      179.89     10.64 o 
   5   6   2        0.22        6.80      4.34 o 
   6   6   2        6.17       18.88      9.34 o 
   7   6   2       25.28       27.79      9.33 o 
   8   6   2        4.58       -0.69      9.56 o 
   9   6   2       14.32       18.11      8.53 o 
  -9   7   2        0.97        8.01      8.67 o 
  -8   7   2        0.15        7.56      9.11 o 
  -7   7   2        7.06       14.88      9.31 o 
  -6   7   2       16.25       13.04     10.20 o 
  -5   7   2       76.66       78.82     13.14 o 
  -4   7   2      308.61      310.10     17.32 o 
  -3   7   2      155.64      161.07      9.86 o 
  -2   7   2       19.23       19.81      5.91 o 
  -1   7   2       36.92       43.80      5.02 o 
   0   7   2       22.15       22.64      4.58 o 
   1   7   2        0.54        1.50      2.32 o 
   2   7   2      108.05      109.24      8.61 o 
   3   7   2      241.21      253.99     12.47 o 
   4   7   2      544.91      586.77     17.26 o 
   5   7   2       29.98       50.02     10.05 o 
   6   7   2       10.43       16.40      9.28 o 
   7   7   2        1.28        3.71      7.49 o 
   8   7   2        0.15        0.81      9.45 o 
   9   7   2        0.36        8.60      8.39 o 
  -8   8   2       85.64      113.45     16.30 o 
  -7   8   2        0.07        3.34      7.17 o 
  -6   8   2       41.68       22.51      7.70 o 
  -5   8   2      125.27      136.08     13.20 o 
  -4   8   2       81.02       84.68     11.99 o 
  -3   8   2        0.04        8.48      6.37 o 
  -2   8   2        1.73        2.44      5.91 o 
  -1   8   2        4.02        9.60      6.22 o 
   0   8   2       12.54       12.80      4.18 o 
   1   8   2       47.62       43.62      5.38 o 
   2   8   2      158.01      163.34     11.23 o 
   3   8   2        1.17       -5.87      5.87 o 
   4   8   2      235.58      234.01     13.25 o 
   5   8   2      220.15      251.99     18.56 o 
   6   8   2        5.18        3.62      7.64 o 
   7   8   2        3.32        4.31      7.21 o 
   8   8   2        8.02       13.48      7.30 o 
  -7   9   2        0.00       15.81     10.82 o 
  -6   9   2       30.02       46.78     10.41 o 
  -5   9   2       14.80        3.27     12.70 o 
  -4   9   2        3.57        4.72      8.12 o 
  -3   9   2       10.55       10.34      7.76 o 
  -2   9   2       17.62       12.70      5.63 o 
  -1   9   2        0.57        4.40      6.07 o 
   0   9   2      103.25      109.40      9.00 o 
   1   9   2       39.16       34.00      7.05 o 
   2   9   2       26.05       28.55      6.49 o 
   3   9   2       40.85       39.79      7.15 o 
   4   9   2        1.41        1.48      7.06 o 
   5   9   2       11.36       10.92      6.41 o 
   6   9   2        1.03        1.69      7.58 o 
   7   9   2       15.99       30.78      8.26 o 
  -6  10   2        6.19        6.41      7.79 o 
  -5  10   2        6.15       25.94     10.86 o 
  -4  10   2       29.19       40.87     10.05 o 
  -3  10   2       47.99       42.98      9.22 o 
  -2  10   2        6.40       13.22      6.25 o 
  -1  10   2        0.07        1.20      6.83 o 
   0  10   2       65.01       59.93      9.20 o 
   1  10   2       16.15       15.86      7.72 o 
   2  10   2        0.50        5.61      5.81 o 
   3  10   2        8.22       13.55      7.05 o 
   4  10   2        4.94        2.09      8.40 o 
   5  10   2       14.71       12.24      9.65 o 
   6  10   2       11.52       16.50     14.06 o 
  -4  11   2       23.14       27.80      9.70 o 
  -3  11   2        2.30       10.57     11.06 o 
  -2  11   2       54.05       42.13     11.13 o 
  -1  11   2        5.09        7.14      8.66 o 
   0  11   2       14.53       13.36      5.97 o 
   1  11   2       14.72       13.14      8.29 o 
   2  11   2        1.06       -0.93      9.61 o 
   3  11   2        0.01       -9.69      9.69 o 
   4  11   2        6.45        2.90     25.42 o 
 -11   0   3        1.62        9.59     11.03 o 
  -9   0   3      210.85      233.48     15.19 o 
  -7   0   3      108.70      117.43     10.13 o 
  -5   0   3      728.24      719.79     17.40 o 
  -3   0   3      131.81      101.11      5.55 o 
  -1   0   3     6810.50     6243.65     51.44 o 
   1   0   3        0.16        5.90      2.57 o 
   3   0   3     3076.57     3136.52     27.95 o 
   5   0   3      662.50      755.25     20.81 o 
   7   0   3       46.26       37.90      9.03 o 
   9   0   3       54.29       45.83     11.10 o 
  11   0   3       12.19       26.41     13.59 o 
 -11   1   3        0.13        1.87      7.74 o 
 -10   1   3       30.10       33.49      7.78 o 
  -9   1   3      200.87      203.65     13.71 o 
  -8   1   3       34.71       43.46      6.45 o 
  -7   1   3        1.74        7.51      4.43 o 
  -6   1   3      516.84      549.91     10.94 o 
  -5   1   3       45.28       43.86      4.26 o 
  -4   1   3       34.21       28.72      5.02 o 
  -3   1   3      126.82      120.12      4.37 o 
  -2   1   3    21041.05    18808.63    104.43 o 
  -1   1   3      700.54      645.95      6.87 o 
   0   1   3     8283.31     7510.17     25.08 o 
   1   1   3     4359.84     3947.10     23.27 o 
   2   1   3       19.10        9.02      3.13 o 
   3   1   3        1.66        0.44      3.09 o 
   4   1   3      166.40      152.90      7.49 o 
   5   1   3       24.44       21.80      4.60 o 
   6   1   3       51.95       49.71      6.43 o 
   7   1   3      433.71      431.00     17.95 o 
   8   1   3        8.45       14.59      5.71 o 
   9   1   3       46.62       37.13      6.97 o 
  10   1   3        4.89        2.81      6.02 o 
  11   1   3        0.66       -3.47      8.77 o 
 -11   2   3        4.41        7.71      7.92 o 
 -10   2   3       62.92       61.07      8.44 o 
  -9   2   3       27.54       34.53      7.79 o 
  -8   2   3      259.62      257.13     11.63 o 
  -7   2   3        1.87        3.91      5.49 o 
  -6   2   3        4.93        5.38      4.28 o 
  -5   2   3        1.44        2.35      2.34 o 
  -4   2   3       87.67       88.60      8.69 o 
  -3   2   3       47.04       53.18      5.22 o 
  -2   2   3     3436.53     3240.96     27.30 o 
  -1   2   3     3408.27     3219.30     21.77 o 
   0   2   3     1220.44     1160.77     10.57 o 
   1   2   3        2.39       -2.80      3.67 o 
   2   2   3       82.53       76.81      4.04 o 
   3   2   3     1434.55     1485.53     15.32 o 
   4   2   3      397.76      446.87      9.51 o 
   5   2   3      432.20      469.42     10.74 o 
   6   2   3        0.30        1.32      4.80 o 
   7   2   3       50.83       60.62      7.75 o 
   8   2   3       93.76       94.43      8.14 o 
   9   2   3       20.41       13.30      5.49 o 
  10   2   3        3.35       -0.18      5.72 o 
  11   2   3        5.04        4.63      7.14 o 
 -11   3   3      107.53      103.07     11.80 o 
 -10   3   3       20.73        7.87      8.10 o 
  -9   3   3        0.18        3.76      7.94 o 
  -8   3   3      102.20       97.62     10.50 o 
  -7   3   3       21.00       24.01      4.72 o 
  -6   3   3        1.77       11.98      8.52 o 
  -5   3   3      117.23      118.33      9.82 o 
  -4   3   3       22.86       22.56      3.91 o 
  -3   3   3      707.46      741.30     15.29 o 
  -2   3   3      398.61      403.13      8.27 o 
  -1   3   3       12.84        8.64      2.66 o 
   0   3   3      614.20      602.36      8.79 o 
   1   3   3      221.12      208.99      6.61 o 
   2   3   3     2345.73     2452.25     19.44 o 
   3   3   3        0.33       -1.55      3.64 o 
   4   3   3        1.06        1.12      4.60 o 
   5   3   3       21.10       29.14      5.59 o 
   6   3   3       46.04       43.07      5.68 o 
   7   3   3        0.56        2.59      4.04 o 
   8   3   3       93.47      115.10      9.57 o 
   9   3   3       12.41       10.23      8.36 o 
  10   3   3        3.55       18.93      7.39 o 
 -11   4   3        0.26        0.66      7.73 o 
 -10   4   3        5.90       20.01      8.47 o 
  -9   4   3       42.68       44.55     13.32 o 
  -8   4   3       20.82       19.38      8.81 o 
  -7   4   3        8.38        8.25      8.60 o 
  -6   4   3      177.48      201.35     13.15 o 
  -5   4   3        8.21       11.43     10.93 o 
  -4   4   3      567.84      550.01     35.12 o 
  -3   4   3        0.05        3.18      3.00 o 
  -2   4   3        4.66        7.15      1.71 o 
  -1   4   3      274.67      307.42      7.28 o 
   0   4   3      418.44      473.48      8.87 o 
   1   4   3       41.23       39.71      4.06 o 
   2   4   3      130.87      151.93      7.36 o 
   3   4   3        7.63       21.72      3.72 o 
   4   4   3       15.25       19.36      4.35 o 
   5   4   3        3.08        4.82      3.80 o 
   6   4   3       12.10       17.72      4.60 o 
   7   4   3       26.34       29.71      4.56 o 
   8   4   3       44.97       44.42      9.07 o 
   9   4   3        5.28        6.52      7.68 o 
  10   4   3        1.97       -0.22      7.39 o 
 -10   5   3        2.07        9.10      8.38 o 
  -9   5   3       12.70        4.04      8.72 o 
  -8   5   3       18.06       12.99      9.81 o 
  -7   5   3       60.40       53.71      9.52 o 
  -6   5   3       73.75       68.26     11.44 o 
  -5   5   3       53.85       64.99     11.92 o 
  -4   5   3        8.51        7.78      8.95 o 
  -3   5   3      112.51      103.86      9.41 o 
  -2   5   3        1.02       -0.96      2.97 o 
  -1   5   3      149.33      168.89      7.94 o 
   0   5   3       42.56       44.03      4.44 o 
   1   5   3      797.93      882.52     19.10 o 
   2   5   3       62.01       55.80      7.77 o 
   3   5   3       14.38       11.87      3.76 o 
   4   5   3       28.71       29.80      4.42 o 
   5   5   3        0.84        0.56      6.23 o 
   6   5   3      126.87      118.13     10.97 o 
   7   5   3        1.24       17.29      8.65 o 
   8   5   3       60.70       46.67      9.59 o 
   9   5   3        2.75        4.89      7.86 o 
  10   5   3        1.99        6.89      8.54 o 
 -10   6   3        3.41       11.35      8.37 o 
  -9   6   3        0.45       -7.25      8.52 o 
  -8   6   3        7.45        2.44     10.49 o 
  -7   6   3       80.14      106.12     11.90 o 
  -6   6   3       10.60       10.15      8.68 o 
  -5   6   3       14.09       25.93     10.88 o 
  -4   6   3      639.44      711.20     26.75 o 
  -3   6   3       86.75       90.21      7.43 o 
  -2   6   3      185.19      213.15     10.77 o 
  -1   6   3        4.69        7.72      3.32 o 
   0   6   3        0.04        5.74      3.26 o 
   1   6   3       10.15       11.18      3.96 o 
   2   6   3       20.34       18.12      5.96 o 
   3   6   3       85.22      103.19      7.49 o 
   4   6   3       16.24       22.43      6.16 o 
   5   6   3       51.97       51.27      8.13 o 
   6   6   3       64.97       67.36     10.42 o 
   7   6   3       21.01       21.16      8.81 o 
   8   6   3        8.44       10.65      9.67 o 
   9   6   3        4.77       13.74      8.10 o 
  -9   7   3       14.11       40.43     14.96 o 
  -8   7   3       11.37        5.80      8.96 o 
  -7   7   3        7.97       10.33      9.45 o 
  -6   7   3       56.17       64.30     13.02 o 
  -5   7   3      131.47      121.26     12.79 o 
  -4   7   3      171.24      169.63     12.90 o 
  -3   7   3      274.76      293.41     13.29 o 
  -2   7   3        7.35       10.06      5.22 o 
  -1   7   3        8.67        7.11      3.92 o 
   0   7   3       30.89       28.73      5.02 o 
   1   7   3        1.12        5.70      3.94 o 
   2   7   3        0.44        3.56      3.75 o 
   3   7   3      640.92      686.10     19.19 o 
   4   7   3      221.25      226.90     11.17 o 
   5   7   3        2.46       11.12      5.12 o 
   6   7   3        2.61       -6.27      8.20 o 
   7   7   3       13.33       18.16      7.31 o 
   8   7   3        1.66       10.58      7.18 o 
   9   7   3        1.73        6.00     11.34 o 
  -8   8   3        3.41        1.98      9.80 o 
  -7   8   3       21.49       12.06      8.51 o 
  -6   8   3       28.38       20.80     10.77 o 
  -5   8   3       80.05       98.25     12.13 o 
  -4   8   3       78.63       74.12     19.14 o 
  -3   8   3        3.03        4.60      5.18 o 
  -2   8   3       87.68       80.18      9.02 o 
  -1   8   3       14.70        7.43      2.78 o 
   0   8   3       12.27       12.80      4.01 o 
   1   8   3        7.42        8.77      3.81 o 
   2   8   3      275.70      264.68     25.34 o 
   3   8   3       81.27       78.02      8.47 o 
   4   8   3        5.21       16.42      5.37 o 
   5   8   3        2.23        6.87      8.62 o 
   6   8   3       15.39       20.16      7.81 o 
   7   8   3       26.30       28.22      8.43 o 
   8   8   3        2.09        3.94      6.99 o 
  -7   9   3        0.06       18.67      8.21 o 
  -6   9   3       39.45       29.40     12.75 o 
  -5   9   3        8.06        7.07      8.70 o 
  -4   9   3      104.20       83.10     12.13 o 
  -3   9   3       49.46       48.61      9.85 o 
  -2   9   3        2.40        0.57      5.19 o 
  -1   9   3       12.11        8.89      3.94 o 
   0   9   3       46.81       35.04      5.09 o 
   1   9   3      145.07      144.87     11.06 o 
   2   9   3        5.51        4.28      6.24 o 
   3   9   3        1.95        6.05      6.46 o 
   4   9   3        0.48        6.12      6.47 o 
   5   9   3       52.39       44.73     11.67 o 
   6   9   3        0.51        9.48      9.09 o 
   7   9   3       11.92        7.10      7.56 o 
  -6  10   3        0.74       12.55     14.64 o 
  -5  10   3       27.97       35.66     10.25 o 
  -4  10   3       31.65       29.19      7.82 o 
  -3  10   3       12.25        9.93      6.48 o 
  -2  10   3        2.45       -0.79      7.81 o 
  -1  10   3       13.03       18.73      6.29 o 
   0  10   3       15.59       19.12      8.33 o 
   1  10   3       29.21       24.35      7.63 o 
   2  10   3        0.77        6.20      6.32 o 
   3  10   3       14.68       17.72      8.61 o 
   4  10   3       10.45       12.16      7.04 o 
   5  10   3        0.21        4.36      7.24 o 
  -4  11   3        4.20       19.55     11.75 o 
  -3  11   3        3.81        7.57      8.58 o 
  -2  11   3        0.00        6.98     11.28 o 
  -1  11   3        7.12        4.92     19.54 o 
   0  11   3        0.31       13.31      7.08 o 
   1  11   3        0.07       -5.69      7.34 o 
   2  11   3        0.81       13.75      8.74 o 
   3  11   3       21.55       24.10      6.53 o 
 -12   0   4        6.98       10.34     19.37 o 
 -10   0   4       10.31       27.53     16.87 o 
  -8   0   4     1114.48     1238.06     27.89 o 
  -6   0   4     1441.74     1531.78     25.12 o 
  -4   0   4       16.13        6.71      5.14 o 
  -2   0   4        3.16       11.19     10.65 o 
   0   0   4     1465.45     1410.56     28.04 o 
   2   0   4      122.64      112.24      6.00 o 
   4   0   4       55.44       40.50      6.89 o 
   6   0   4      951.92      955.41     22.89 o 
   8   0   4       90.39       96.95     10.65 o 
  10   0   4        0.25       -8.09      9.77 o 
 -12   1   4        0.12      -12.61     13.27 o 
 -11   1   4        1.87       11.62      8.76 o 
 -10   1   4        4.90       11.41      6.49 o 
  -9   1   4      145.82      160.38     10.21 o 
  -8   1   4       36.72       37.18      5.74 o 
  -7   1   4      149.34      139.28     10.39 o 
  -6   1   4      318.49      335.17     13.15 o 
  -5   1   4      807.07      799.76     12.22 o 
  -4   1   4        2.27        2.66      2.96 o 
  -3   1   4      667.08      651.67      8.23 o 
  -2   1   4     4057.03     3861.89     18.30 o 
  -1   1   4     3854.90     3705.50     18.68 o 
   0   1   4      838.21      817.88     10.98 o 
   1   1   4     1567.82     1501.15     11.18 o 
   2   1   4       18.63       29.02      3.44 o 
   3   1   4      491.78      482.39      9.39 o 
   4   1   4      191.32      202.78      7.89 o 
   5   1   4      271.99      295.35      9.70 o 
   6   1   4      237.68      246.42     10.24 o 
   7   1   4       20.01       19.37      4.49 o 
   8   1   4       57.08       40.36     11.99 o 
   9   1   4        2.06        3.50      5.40 o 
  10   1   4       19.97       22.60      6.31 o 
 -11   2   4        0.05        7.21      9.64 o 
 -10   2   4       58.16       49.08      8.47 o 
  -9   2   4        2.10       11.36      6.22 o 
  -8   2   4      136.67      131.30      9.60 o 
  -7   2   4       43.62       50.83      7.63 o 
  -6   2   4       71.10       61.08      4.80 o 
  -5   2   4        1.31        5.00      3.82 o 
  -4   2   4      266.69      316.82      9.54 o 
  -3   2   4     1160.12     1138.90     13.31 o 
  -2   2   4      139.99      135.80      4.19 o 
  -1   2   4       60.43       56.89      4.12 o 
   0   2   4     4691.04     4404.38     21.22 o 
   1   2   4      211.98      226.84      5.29 o 
   2   2   4      202.92      228.46      6.43 o 
   3   2   4      919.32     1052.65     13.38 o 
   4   2   4      117.66      130.01      6.99 o 
   5   2   4       48.38       47.92      5.24 o 
   6   2   4       85.89       75.76      6.78 o 
   7   2   4      141.47      131.74      8.72 o 
   8   2   4       51.70       36.43      5.85 o 
   9   2   4        7.42        5.03      5.12 o 
  10   2   4        4.39       12.00      8.74 o 
 -11   3   4       35.91       43.68     11.81 o 
 -10   3   4       88.11       68.16     11.13 o 
  -9   3   4       46.96       41.75      9.28 o 
  -8   3   4        9.80       14.52      5.78 o 
  -7   3   4        0.91        2.03      6.97 o 
  -6   3   4       58.99       54.02      8.04 o 
  -5   3   4      230.74      228.18     11.62 o 
  -4   3   4      534.30      576.00     15.06 o 
  -3   3   4      335.29      330.60      7.32 o 
  -2   3   4      137.67      145.52      5.12 o 
  -1   3   4     1574.60     1544.88     13.40 o 
   0   3   4      703.21      689.02      9.52 o 
   1   3   4     1422.77     1470.81     14.22 o 
   2   3   4      998.02     1114.49     12.81 o 
   3   3   4      283.95      306.98      8.09 o 
   4   3   4       35.89       34.06      4.49 o 
   5   3   4        3.01        1.80      4.61 o 
   6   3   4        0.55        6.79      3.97 o 
   7   3   4       55.72       54.58      7.42 o 
   8   3   4       27.55       25.73      6.09 o 
   9   3   4       20.45       22.38      7.74 o 
  10   3   4        0.49        0.35      6.83 o 
 -11   4   4       15.02       14.44      8.19 o 
 -10   4   4        0.07        7.81      8.11 o 
  -9   4   4       46.10       51.54     10.41 o 
  -8   4   4       27.01       45.09      9.28 o 
  -7   4   4      130.29      133.75     12.81 o 
  -6   4   4       25.04       23.38     10.10 o 
  -5   4   4       96.36      105.03     19.57 o 
  -4   4   4      225.20      225.50     15.09 o 
  -3   4   4      333.52      318.59     11.84 o 
  -2   4   4      946.57     1009.21     14.43 o 
  -1   4   4      288.49      322.72      7.50 o 
   0   4   4     2019.46     2103.85     17.82 o 
   1   4   4       33.77       39.60      4.59 o 
   2   4   4       37.41       56.32      4.80 o 
   3   4   4       12.81       13.42      4.19 o 
   4   4   4        1.27        0.37      3.76 o 
   5   4   4        2.71       10.10      4.14 o 
   6   4   4       14.95       21.27      5.28 o 
   7   4   4       10.18       10.41      4.66 o 
   8   4   4       80.13       82.22     13.06 o 
   9   4   4        0.20        4.25      7.11 o 
  10   4   4        0.08       -2.23      7.27 o 
 -10   5   4        0.87        6.77      9.21 o 
  -9   5   4        0.40        2.92      8.75 o 
  -8   5   4        7.31       -3.13      8.74 o 
  -7   5   4        0.03        2.42      8.50 o 
  -6   5   4      476.76      502.07     20.25 o 
  -5   5   4      466.68      475.76     22.12 o 
  -4   5   4      124.00      125.09     12.07 o 
  -3   5   4       80.63       95.04      6.29 o 
  -2   5   4      227.58      230.59      7.48 o 
  -1   5   4      153.35      147.82      9.49 o 
   0   5   4       43.63       43.38      4.58 o 
   1   5   4       13.09       21.96      3.93 o 
   2   5   4        0.00        0.26      4.76 o 
   3   5   4      181.04      175.52      7.89 o 
   4   5   4        9.29        9.98      4.14 o 
   5   5   4      174.07      159.68      7.76 o 
   6   5   4       11.09       15.85      5.46 o 
   7   5   4      118.51      104.72     11.04 o 
   8   5   4       31.76       24.67      8.41 o 
   9   5   4        2.31        2.93      7.57 o 
  10   5   4        1.79       -9.03     14.02 o 
 -10   6   4        3.11       12.73      8.44 o 
  -9   6   4       14.02       15.34      8.71 o 
  -8   6   4       32.26       40.53     12.75 o 
  -7   6   4       22.55       28.82     11.29 o 
  -6   6   4      201.50      189.41     13.35 o 
  -5   6   4       67.58       95.30     12.40 o 
  -4   6   4        7.16       32.16     11.85 o 
  -3   6   4       20.50       19.58      7.59 o 
  -2   6   4       26.43       32.96      5.65 o 
  -1   6   4      282.74      287.24      9.33 o 
   0   6   4      188.59      213.94     10.07 o 
   1   6   4       26.05       31.81      4.56 o 
   2   6   4      188.12      125.92     24.65 o 
   3   6   4       26.70       22.18      4.52 o 
   4   6   4      333.16      386.86     14.63 o 
   5   6   4      147.53      151.84     13.66 o 
   6   6   4       21.93       17.09     10.48 o 
   7   6   4        5.83        5.83      8.34 o 
   8   6   4        6.76       16.04      9.35 o 
   9   6   4        7.63       20.95      8.36 o 
  -9   7   4        3.68        0.21      8.91 o 
  -8   7   4        7.64       11.50      9.06 o 
  -7   7   4        2.23       12.01     10.59 o 
  -6   7   4       22.32       21.93      9.48 o 
  -5   7   4       10.32        9.44      8.29 o 
  -4   7   4      148.94      143.99     16.06 o 
  -3   7   4        1.21        5.37      5.12 o 
  -2   7   4       47.61       55.26      8.23 o 
  -1   7   4        6.63        7.70      3.48 o 
   0   7   4        3.79        6.91      3.62 o 
   1   7   4       66.85       61.23      7.24 o 
   2   7   4       13.05       13.98      4.11 o 
   3   7   4      317.05      344.54     13.82 o 
   4   7   4       86.02       93.55      8.25 o 
   5   7   4      314.98      311.57     14.72 o 
   6   7   4       17.35       13.38      5.34 o 
   7   7   4        0.62       -1.94      9.64 o 
   8   7   4        6.09       -2.00      8.17 o 
  -9   8   4        6.07        3.09     16.16 o 
  -8   8   4        0.03        1.75      9.37 o 
  -7   8   4       24.51       24.03     11.01 o 
  -6   8   4        1.80        3.68      7.54 o 
  -5   8   4       21.81       32.83      8.28 o 
  -4   8   4       32.18       49.75     12.63 o 
  -3   8   4       10.76       14.97      3.68 o 
  -2   8   4        1.03        5.93      5.76 o 
  -1   8   4      102.56      106.68      7.61 o 
   0   8   4      491.73      504.21     20.75 o 
   1   8   4      217.96      233.39     13.35 o 
   2   8   4       87.91      101.59      9.34 o 
   3   8   4        6.95       17.39      5.73 o 
   4   8   4       32.86       31.78      7.32 o 
   5   8   4      118.00      116.04     13.03 o 
   6   8   4        0.07       -0.27      7.91 o 
   7   8   4        9.85       28.88      8.23 o 
   8   8   4        0.06       -6.42     17.70 o 
  -7   9   4       51.42       43.35     11.27 o 
  -6   9   4       52.36       56.11     11.43 o 
  -5   9   4       14.51       14.28      8.23 o 
  -4   9   4        2.91        2.31      6.46 o 
  -3   9   4       41.80       53.11      9.61 o 
  -2   9   4        0.36        4.07      4.35 o 
  -1   9   4        0.95       -0.75      5.95 o 
   0   9   4        2.16       -0.50      4.70 o 
   1   9   4       12.92        8.01      5.03 o 
   2   9   4       75.94       89.74     10.14 o 
   3   9   4       30.07       22.41      7.39 o 
   4   9   4       12.54       21.31      8.33 o 
   5   9   4        3.39        2.57      6.27 o 
   6   9   4        8.51       17.54      6.72 o 
  -6  10   4        2.05       -5.08      8.02 o 
  -5  10   4       32.39       39.24      9.89 o 
  -4  10   4        5.59        9.10      5.08 o 
  -3  10   4       61.50       65.74     11.89 o 
  -2  10   4        0.51        8.59      6.55 o 
  -1  10   4        4.65        9.46      9.43 o 
   0  10   4        3.36        8.79      6.36 o 
   1  10   4        0.01        4.68      6.36 o 
   2  10   4        2.95        3.37      5.01 o 
   3  10   4        1.14        2.59      7.57 o 
   4  10   4       10.42       -0.88      8.03 o 
   5  10   4        1.71       -0.54      8.38 o 
  -4  11   4       12.53       12.22      7.29 o 
  -3  11   4        0.58        4.93     11.06 o 
  -2  11   4        9.36       20.61     10.26 o 
  -1  11   4        3.21       -1.26      8.73 o 
   0  11   4        2.88        8.20      5.42 o 
   1  11   4       26.20       26.83      7.65 o 
   2  11   4       11.11       16.28      8.80 o 
   3  11   4       22.58       13.55      9.93 o 
 -11   0   5        3.51       10.26     10.70 o 
  -9   0   5       75.53       70.08      9.97 o 
  -7   0   5       33.83       26.12      8.29 o 
  -5   0   5       22.83       19.07      9.51 o 
  -3   0   5     3103.03     2882.19     26.67 o 
  -1   0   5    11270.87    10506.31     96.59 o 
   1   0   5      581.93      424.25      5.70 o 
   3   0   5      752.39      781.92     16.25 o 
   5   0   5       47.37       57.78      8.04 o 
   7   0   5     1862.41     1987.68     35.64 o 
   9   0   5       17.72       20.34      8.34 o 
 -12   1   5        1.33       23.10     22.10 o 
 -11   1   5        9.41       -0.43      7.43 o 
 -10   1   5       27.56       24.50      6.89 o 
  -9   1   5        4.09       -2.41      6.02 o 
  -8   1   5      369.03      396.15     12.66 o 
  -7   1   5        7.68        3.96      6.76 o 
  -6   1   5       17.31       11.17      4.23 o 
  -5   1   5      438.67      452.73      9.64 o 
  -4   1   5      708.26      766.93     13.20 o 
  -3   1   5     2026.88     2017.98     16.42 o 
  -2   1   5     1232.87     1125.77     13.01 o 
  -1   1   5     9497.89     9074.72     32.67 o 
   0   1   5     3618.44     3412.53     14.73 o 
   1   1   5     1046.13     1006.75      9.72 o 
   2   1   5     1983.80     2091.21     15.44 o 
   3   1   5      180.04      159.04      7.55 o 
   4   1   5        7.61       10.51      3.61 o 
   5   1   5        2.00        4.49      4.53 o 
   6   1   5       42.35       37.52      5.24 o 
   7   1   5        6.66        4.46      4.85 o 
   8   1   5        3.70        6.76      4.84 o 
   9   1   5       11.16       15.31      7.11 o 
  10   1   5        3.59       -0.60      6.74 o 
 -11   2   5      141.13      150.87     15.29 o 
 -10   2   5      143.15      168.06     19.19 o 
  -9   2   5       13.06       13.18      6.47 o 
  -8   2   5      139.05      129.14     10.46 o 
  -7   2   5        0.00        9.85      5.68 o 
  -6   2   5       93.83       87.74      5.72 o 
  -5   2   5       46.62       42.23      7.04 o 
  -4   2   5       46.75       50.78      5.89 o 
  -3   2   5     1985.57     1974.67     18.16 o 
  -2   2   5     2974.32     2961.08     19.08 o 
  -1   2   5     1622.45     1571.30     13.76 o 
   0   2   5        3.50       -1.36      2.66 o 
   1   2   5      729.85      701.37      9.06 o 
   2   2   5      118.35      146.74      6.15 o 
   3   2   5     1476.80     1639.34     17.64 o 
   4   2   5       21.29       22.01      3.87 o 
   5   2   5       32.78       36.13      5.29 o 
   6   2   5        6.83        6.74      4.59 o 
   7   2   5        0.29        5.92      5.20 o 
   8   2   5        6.46        5.53      5.38 o 
   9   2   5        3.20       -0.43      5.35 o 
  10   2   5        1.89        5.38      6.87 o 
 -11   3   5        0.09        7.24      7.89 o 
 -10   3   5        1.89        3.06      9.00 o 
  -9   3   5        1.56       12.20      8.49 o 
  -8   3   5       28.44       24.97      6.97 o 
  -7   3   5       20.87       15.53      6.71 o 
  -6   3   5       29.16       19.75      7.09 o 
  -5   3   5       21.11       17.81      4.31 o 
  -4   3   5      305.16      274.41     10.97 o 
  -3   3   5      715.43      734.14      8.29 o 
  -2   3   5      927.50      987.08     11.58 o 
   0   3   5     2806.58     2896.58     33.42 o 
   1   3   5     1255.16     1257.75     13.59 o 
   2   3   5        1.45        8.58      3.24 o 
   3   3   5      464.96      488.27     14.60 o 
   4   3   5       79.74       81.47      7.34 o 
   5   3   5       64.60       58.16      9.35 o 
   6   3   5        0.15        2.93      4.90 o 
   7   3   5       21.74       23.45      5.00 o 
   8   3   5       35.28       18.86      5.63 o 
   9   3   5        0.05        5.77      7.12 o 
  10   3   5       29.45       32.20      8.91 o 
 -11   4   5        0.96       12.08      7.85 o 
 -10   4   5        0.74        3.40      8.08 o 
  -9   4   5        3.80       19.05      8.76 o 
  -8   4   5        2.01       -2.42      8.66 o 
  -7   4   5      126.34      113.94     11.60 o 
  -6   4   5       20.97       12.68      9.85 o 
  -5   4   5        7.30        6.95      9.19 o 
  -4   4   5       74.53       75.91      4.79 o 
  -3   4   5      105.07       94.33      4.10 o 
  -2   4   5      480.61      521.04      8.97 o 
  -1   4   5      394.62      420.83      8.62 o 
   0   4   5      432.98      412.22      9.75 o 
   1   4   5      701.13      740.11     17.43 o 
   2   4   5      203.87      232.38     62.73 o 
   3   4   5      488.45      515.37     11.72 o 
   4   4   5       31.14       38.59      5.94 o 
   5   4   5       36.14       38.88      5.82 o 
   6   4   5        0.00        4.05      4.66 o 
   7   4   5       65.37       58.48      6.82 o 
   8   4   5        3.69        6.68      4.58 o 
   9   4   5        5.78        8.87      7.73 o 
  10   4   5        1.75        3.40      8.25 o 
 -11   5   5        0.01       10.10     12.00 o 
 -10   5   5       11.02        6.66      8.74 o 
  -9   5   5        1.49        4.32      8.08 o 
  -8   5   5       10.81       19.86     10.35 o 
  -7   5   5      104.51       87.31     11.16 o 
  -6   5   5      595.35      594.39     23.05 o 
  -5   5   5        0.01       -2.87      8.44 o 
  -4   5   5      277.50      271.51     14.00 o 
  -3   5   5       50.89       60.10      3.84 o 
  -2   5   5      102.99      120.91      9.13 o 
  -1   5   5        7.27       13.59      3.59 o 
   0   5   5      997.76     1051.98     14.83 o 
   1   5   5       11.15       11.40      3.79 o 
   2   5   5      127.62      122.83      9.00 o 
   3   5   5        0.01        2.56      4.48 o 
   4   5   5        5.67        5.87      3.91 o 
   5   5   5      145.69      126.83      7.77 o 
   6   5   5        6.15        3.87      4.10 o 
   7   5   5       11.43        8.96      4.71 o 
   8   5   5       58.27       52.01      9.26 o 
   9   5   5       13.37        6.86      7.51 o 
 -10   6   5        6.43        9.81      8.59 o 
  -9   6   5        0.57       10.75      8.84 o 
  -8   6   5        0.06       17.97     12.74 o 
  -7   6   5       49.00       46.05     10.80 o 
  -6   6   5       99.23      101.28     11.10 o 
  -5   6   5      305.86      319.16     15.49 o 
  -4   6   5       98.85      118.62     13.62 o 
  -3   6   5      288.19      297.73     12.36 o 
  -2   6   5       17.63       12.53      4.94 o 
  -1   6   5        9.63        9.57      3.14 o 
   0   6   5        4.03        5.55      3.71 o 
   1   6   5        4.05        6.76      3.71 o 
   2   6   5      173.41      179.68      8.32 o 
   3   6   5       70.64       64.16      9.60 o 
   4   6   5      346.35      346.14     13.76 o 
   5   6   5        0.49        0.33      5.61 o 
   6   6   5      149.47      133.14     19.95 o 
   7   6   5       12.06       11.50      6.75 o 
   8   6   5       14.30       15.30      9.19 o 
   9   6   5        0.54       10.28      9.22 o 
  -9   7   5        6.62       13.95     10.53 o 
  -8   7   5        8.37       28.33     12.03 o 
  -7   7   5       16.49       13.93      9.80 o 
  -6   7   5       32.17       42.68      9.79 o 
  -5   7   5        2.17       -2.34      8.41 o 
  -4   7   5        4.58        4.48      5.01 o 
  -3   7   5      115.52      104.93      9.22 o 
  -2   7   5       71.23       61.50      8.43 o 
  -1   7   5       65.17       75.20      6.86 o 
   0   7   5       66.65       57.85      6.04 o 
   1   7   5        0.00        7.93      4.28 o 
   2   7   5       23.83       20.06      4.46 o 
   3   7   5      448.87      453.12     16.22 o 
   4   7   5       22.64       21.77      7.26 o 
   5   7   5       37.98       33.82      6.72 o 
   6   7   5        3.40        6.73      8.17 o 
   7   7   5        2.36        8.81      6.37 o 
   8   7   5        2.05        3.28      8.30 o 
  -8   8   5        0.00       19.72      9.63 o 
  -7   8   5       42.38       59.80     10.61 o 
  -6   8   5       16.49       21.41      9.04 o 
  -5   8   5        5.57        6.46      5.22 o 
  -4   8   5       61.71       69.29      9.74 o 
  -3   8   5      134.07      150.52     15.27 o 
  -2   8   5       41.07       37.29      5.84 o 
  -1   8   5       27.11       31.07      5.23 o 
   0   8   5       15.19        8.75      5.92 o 
   1   8   5      188.55      201.22     14.50 o 
   2   8   5       12.62        4.30      5.32 o 
   3   8   5        2.80        9.54      5.33 o 
   4   8   5        3.29        9.88      6.43 o 
   5   8   5        7.96       12.77      7.25 o 
   6   8   5        0.86        8.61     10.80 o 
   7   8   5        4.32        1.95      7.91 o 
  -7   9   5       27.81       22.09     10.56 o 
  -6   9   5        0.01        4.99      4.72 o 
  -5   9   5       11.88       15.30      9.62 o 
  -4   9   5       72.67       74.61     12.21 o 
  -3   9   5        1.10        9.14      7.10 o 
  -2   9   5       20.30       19.17      5.52 o 
  -1   9   5      161.57      146.21     11.87 o 
   0   9   5       96.89       99.96     13.05 o 
   1   9   5        2.24        3.75      6.27 o 
   2   9   5       14.77       13.15      6.25 o 
   3   9   5        0.48        0.37      4.87 o 
   4   9   5        0.20       -3.03      7.93 o 
   5   9   5        4.67       11.94      7.24 o 
   6   9   5        0.47       11.80      6.20 o 
  -6  10   5        0.12       -0.73      8.54 o 
  -5  10   5        7.37       12.43      6.40 o 
  -4  10   5        4.53       19.63      7.05 o 
  -3  10   5       25.17       22.63      7.23 o 
  -2  10   5        0.68        3.91      5.36 o 
  -1  10   5       26.29       23.34      7.73 o 
   0  10   5       17.18       15.79      7.00 o 
   1  10   5        3.06        8.23      6.60 o 
   2  10   5        0.09        1.80      5.27 o 
   3  10   5        0.41        6.92      7.38 o 
   4  10   5       30.49       42.30     13.87 o 
   5  10   5        7.63        8.23      6.74 o 
  -4  11   5        0.49        6.47     10.44 o 
  -3  11   5       47.89       52.25     12.22 o 
  -2  11   5        1.39       16.37     11.97 o 
  -1  11   5        0.00        2.46      9.34 o 
   0  11   5        0.88        6.35      6.12 o 
   1  11   5        8.44       -1.90      6.96 o 
   2  11   5        4.17       15.83      9.11 o 
   3  11   5        3.67        2.80     11.21 o 
 -12   0   6       15.46       22.10     22.45 o 
 -10   0   6       12.08       11.66     10.07 o 
  -8   0   6       62.95       64.19     11.07 o 
  -6   0   6      651.80      658.07     17.80 o 
  -4   0   6      689.78      749.34     16.76 o 
  -2   0   6       38.73       42.16      5.65 o 
   0   0   6      141.03      132.48      6.44 o 
   2   0   6      128.34      118.38     11.52 o 
   4   0   6       84.65       83.16      8.09 o 
   6   0   6       24.34       37.07      8.78 o 
   8   0   6        4.26        8.65      8.00 o 
  10   0   6       20.72       18.71     11.44 o 
 -12   1   6        7.12       20.29     15.42 o 
 -11   1   6        1.78        9.56      6.70 o 
 -10   1   6        0.04       -0.14      4.15 o 
  -9   1   6        6.52        6.13      5.92 o 
  -8   1   6      190.21      193.33     11.18 o 
  -7   1   6      128.27      137.08      8.06 o 
  -6   1   6       10.69        9.66      3.33 o 
  -5   1   6        0.88       -1.01      2.99 o 
  -4   1   6       17.65       20.65      3.73 o 
  -3   1   6      691.45      663.40     10.78 o 
  -2   1   6        8.76        3.43      3.25 o 
  -1   1   6     1248.04     1180.16     12.16 o 
   0   1   6        5.66        4.08      1.50 o 
   1   1   6      563.46      537.49     10.12 o 
   2   1   6     1617.53     1713.46     13.97 o 
   3   1   6     2116.19     2330.10     29.14 o 
   4   1   6      323.88      342.99     10.11 o 
   5   1   6        4.42        3.47      3.01 o 
   6   1   6      427.46      424.83     14.01 o 
   7   1   6      121.75      109.22      7.43 o 
   8   1   6        0.05        6.98      5.24 o 
   9   1   6       24.54       21.12      6.20 o 
  10   1   6        0.89       -6.37      8.59 o 
 -11   2   6       56.51       33.20     12.00 o 
 -10   2   6       12.08       11.20      6.07 o 
  -9   2   6      101.96      107.31     10.38 o 
  -8   2   6       82.37       73.83      9.60 o 
  -7   2   6        4.16        0.83      4.37 o 
  -6   2   6       21.95       19.33      4.81 o 
  -5   2   6       33.15       31.42      3.37 o 
  -4   2   6     1477.90     1565.08     14.88 o 
  -3   2   6     1160.03     1197.02     12.91 o 
  -2   2   6     1568.93     1580.23     14.41 o 
  -1   2   6      222.48      196.07      6.24 o 
   0   2   6      227.02      241.97      7.09 o 
   1   2   6     1174.04     1202.86     12.34 o 
   2   2   6      170.73      193.24      8.77 o 
   3   2   6       67.10       60.17      4.63 o 
   4   2   6       26.06       25.73      3.31 o 
   5   2   6        1.50        5.02      4.43 o 
   6   2   6       18.20       21.38      5.11 o 
   7   2   6       49.10       51.21      6.16 o 
   8   2   6        3.03       10.99      4.48 o 
   9   2   6        0.01        8.28      5.48 o 
  10   2   6        8.69        2.14      9.50 o 
 -11   3   6        7.86       15.40      8.31 o 
 -10   3   6       12.68        5.18      7.57 o 
  -9   3   6        0.25        0.78      7.99 o 
  -8   3   6       53.81       53.91      8.23 o 
  -7   3   6        5.94        7.59      4.56 o 
  -6   3   6       31.99       27.75      5.75 o 
  -5   3   6       18.49       15.56      3.48 o 
  -4   3   6        1.73        2.15      4.58 o 
  -3   3   6       81.30       83.50      5.25 o 
  -2   3   6     2311.08     2531.04     25.24 o 
  -1   3   6     2605.83     2718.09     22.63 o 
   0   3   6        3.12        1.95      2.69 o 
   1   3   6        4.22        0.83      4.02 o 
   2   3   6      175.52      190.35      7.57 o 
   3   3   6       76.66       90.55      6.03 o 
   4   3   6       13.12       19.29      4.70 o 
   5   3   6        4.07       10.55      4.79 o 
   6   3   6        1.02       12.81      4.12 o 
   7   3   6       12.78       14.99      5.12 o 
   8   3   6        6.02        1.01      4.97 o 
   9   3   6        4.97       -1.25      6.96 o 
  10   3   6        8.96       14.31     14.14 o 
 -11   4   6       38.47       37.93     11.65 o 
 -10   4   6        0.01        0.32      8.21 o 
  -9   4   6        3.08       14.84     10.39 o 
  -8   4   6      105.30      104.18     11.81 o 
  -7   4   6        5.01        4.89     10.17 o 
  -6   4   6        0.14        1.41      8.73 o 
  -5   4   6      177.11      169.88     10.43 o 
  -4   4   6       16.91       13.93      2.87 o 
  -3   4   6      869.96     1012.28     12.02 o 
  -2   4   6      104.41      104.43      5.77 o 
  -1   4   6        1.33        4.75      2.87 o 
   0   4   6        9.32        5.59      3.12 o 
   1   4   6        1.57        6.37      4.04 o 
   2   4   6        0.97        0.31      4.23 o 
   3   4   6       18.95       16.72      4.75 o 
   4   4   6       61.58       62.10      6.58 o 
   5   4   6        7.65       13.84      3.52 o 
   6   4   6      113.24      116.73      8.67 o 
   7   4   6       43.75       41.90      6.33 o 
   8   4   6        0.18        0.41      3.77 o 
   9   4   6        0.28        5.76      8.57 o 
 -11   5   6        0.45       -5.94     11.41 o 
 -10   5   6        2.72       11.50      8.91 o 
  -9   5   6        1.40       14.06     15.58 o 
  -8   5   6       38.48       35.85     10.22 o 
  -7   5   6       10.84       18.06     10.23 o 
  -6   5   6      331.29      370.40     16.17 o 
  -5   5   6      120.41      116.59     11.73 o 
  -4   5   6        8.79        7.03      7.23 o 
  -3   5   6      545.13      553.29     10.10 o 
  -2   5   6       19.00       19.33      3.75 o 
  -1   5   6        2.49        7.19      3.79 o 
   0   5   6       49.19       49.01      5.57 o 
   1   5   6        0.28        5.90      3.67 o 
   2   5   6      121.95      119.99      8.01 o 
   3   5   6       34.40       32.39      5.13 o 
   4   5   6       77.77       63.55      8.07 o 
   5   5   6       71.56       66.34      7.16 o 
   6   5   6        5.37        5.62      6.15 o 
   7   5   6        0.61        0.95      6.27 o 
   8   5   6        4.23        9.53      7.42 o 
   9   5   6        9.12       14.61      9.13 o 
 -10   6   6        7.30       10.50      8.54 o 
  -9   6   6        6.17       12.31      9.89 o 
  -8   6   6       18.25       25.68     10.90 o 
  -7   6   6        8.78        4.65     10.18 o 
  -6   6   6        2.51       11.10      6.32 o 
  -5   6   6      457.04      447.75     23.58 o 
  -4   6   6      157.26      156.91     12.95 o 
  -3   6   6      193.62      191.94     10.58 o 
  -2   6   6       37.43       36.51      4.98 o 
  -1   6   6       26.44       23.49      4.40 o 
   0   6   6        5.93       -4.69      4.69 o 
   1   6   6        2.46       -2.14      3.35 o 
   2   6   6      394.01      409.41     15.54 o 
   3   6   6        3.30        7.75      4.70 o 
   4   6   6        2.46        1.91      4.81 o 
   5   6   6       19.95       20.09      6.41 o 
   6   6   6        2.79       10.20      4.29 o 
   7   6   6        5.80       13.56      6.86 o 
   8   6   6       24.78       20.70      8.16 o 
   9   6   6        0.00        9.03     16.51 o 
  -9   7   6        0.74       19.21     13.16 o 
  -8   7   6        3.41       10.12      8.94 o 
  -7   7   6       37.39       47.43     10.16 o 
  -6   7   6        4.79       10.52      8.27 o 
  -5   7   6        9.43        6.32      6.01 o 
  -4   7   6       15.17       15.26      6.65 o 
  -3   7   6       14.73       10.67      4.36 o 
  -2   7   6        0.56        8.15      4.67 o 
  -1   7   6       83.92       85.54      7.52 o 
   0   7   6       19.86       23.35      6.86 o 
   1   7   6       23.09       22.29      5.26 o 
   2   7   6       18.53       17.02      4.97 o 
   3   7   6      120.54      111.57     10.42 o 
   4   7   6       78.72       75.54     11.58 o 
   5   7   6        0.19        5.91      5.90 o 
   6   7   6        2.18       16.31     10.32 o 
   7   7   6        9.51       11.61      6.91 o 
   8   7   6       32.59       21.38     10.67 o 
  -8   8   6       16.88       15.28      7.57 o 
  -7   8   6        0.54        5.80      7.29 o 
  -6   8   6        0.19       -3.90      9.64 o 
  -5   8   6       21.03       18.96      8.24 o 
  -4   8   6       58.57       42.42     10.91 o 
  -3   8   6        0.53        1.18      6.84 o 
  -2   8   6       54.15       40.58      6.86 o 
  -1   8   6       20.19       19.61      4.01 o 
   0   8   6        1.41        6.08      4.76 o 
   1   8   6      157.18      161.80     11.62 o 
   2   8   6       12.47        9.95      6.32 o 
   3   8   6      123.95      117.91     10.43 o 
   4   8   6       15.75       24.79      6.74 o 
   5   8   6        7.22        1.19      7.51 o 
   6   8   6        0.01        9.92      6.33 o 
   7   8   6        2.90        4.54      8.69 o 
  -7   9   6       26.62       20.66     11.29 o 
  -6   9   6        1.68       18.00      7.72 o 
  -5   9   6        0.31       -0.94      8.06 o 
  -4   9   6        0.08        1.12      8.69 o 
  -3   9   6        3.25       -1.10      8.35 o 
  -2   9   6       12.79       15.32      6.73 o 
  -1   9   6       52.61       43.13      6.79 o 
   0   9   6      250.04      277.23     15.59 o 
   1   9   6      189.36      179.48     12.39 o 
   2   9   6        0.88       11.92      5.51 o 
   3   9   6        0.32        5.74      5.61 o 
   4   9   6        1.98        2.67      7.05 o 
   5   9   6        7.31       19.11      7.69 o 
   6   9   6        8.14        0.26      4.91 o 
  -6  10   6        3.19       11.11      7.78 o 
  -5  10   6        0.01       10.62      7.21 o 
  -4  10   6        0.08        5.50      9.50 o 
  -3  10   6        0.67       12.65      6.51 o 
  -2  10   6        1.28       -0.04      7.99 o 
  -1  10   6        0.73        5.52      7.21 o 
   0  10   6        6.77        1.23      7.26 o 
   1  10   6        6.34        9.76      6.71 o 
   2  10   6        7.32        2.28      6.20 o 
   3  10   6        1.15        6.87      6.59 o 
   4  10   6       10.88       11.54      8.34 o 
  -4  11   6        5.72        5.35     13.30 o 
  -3  11   6        1.10        3.50     10.12 o 
  -2  11   6        0.04       10.57     10.00 o 
  -1  11   6        1.16        1.18      6.57 o 
   0  11   6        1.50       10.92      8.57 o 
   1  11   6        0.16        2.16      7.29 o 
   2  11   6        2.65       -2.11      8.37 o 
 -11   0   7       12.63       11.69     14.61 o 
  -9   0   7        0.59        3.94      5.28 o 
  -7   0   7       14.13       29.51      8.33 o 
  -5   0   7      198.09      202.76     11.30 o 
  -3   0   7      337.09      354.57     13.01 o 
  -1   0   7       31.28       30.98      4.09 o 
   1   0   7       80.49       59.64     11.88 o 
   3   0   7      130.93      100.37      9.49 o 
   5   0   7       32.38       22.08      6.00 o 
   7   0   7        7.18        7.95      7.45 o 
   9   0   7        0.52        0.65     11.13 o 
 -12   1   7       41.13       41.35     26.20 o 
 -11   1   7        0.05       13.15      5.77 o 
 -10   1   7        2.90       -1.05      5.48 o 
  -9   1   7        0.22        1.93      5.88 o 
  -8   1   7      401.59      425.89     15.77 o 
  -7   1   7      201.66      202.31     10.29 o 
  -6   1   7       23.33       23.24      5.49 o 
  -5   1   7      166.48      175.15      7.66 o 
  -4   1   7      181.89      192.30      7.71 o 
  -3   1   7      314.69      314.43      7.32 o 
  -2   1   7        0.66       -3.40      3.40 o 
  -1   1   7       24.14       23.10      3.56 o 
   0   1   7        0.02        3.01      2.56 o 
   1   1   7      830.46      873.95      6.87 o 
   2   1   7       81.72       78.81      5.29 o 
   3   1   7      600.59      632.82     11.22 o 
   4   1   7      168.43      163.56      7.46 o 
   5   1   7      510.32      513.30     12.65 o 
   6   1   7      255.81      265.66     11.79 o 
   7   1   7      112.81      114.18      8.46 o 
   8   1   7        7.76       12.15      5.47 o 
   9   1   7        0.33       10.37      6.47 o 
  10   1   7        8.16       17.52      9.79 o 
 -11   2   7        9.83        8.23     10.85 o 
 -10   2   7        0.19        7.52     11.44 o 
  -9   2   7       86.20       83.82     10.63 o 
  -8   2   7       63.49       61.49      7.16 o 
  -7   2   7        9.89        8.55      4.38 o 
  -6   2   7        2.85        9.44      4.02 o 
  -5   2   7      200.52      216.83      7.50 o 
  -4   2   7     1567.77     1581.42     15.09 o 
  -3   2   7     5818.42     6132.64     28.80 o 
  -2   2   7      305.98      298.34      7.20 o 
  -1   2   7        8.64        9.23      3.88 o 
   0   2   7      337.93      342.73      8.51 o 
   1   2   7      161.87      165.29      6.70 o 
   2   2   7        5.83        6.89      2.62 o 
   3   2   7      179.14      168.61      6.63 o 
   4   2   7       30.55       25.64      3.88 o 
   5   2   7        0.81        1.33      3.78 o 
   6   2   7       61.07       52.31      6.67 o 
   7   2   7        3.90        7.90      4.60 o 
   8   2   7        9.69       17.62      5.62 o 
   9   2   7        8.89       21.39      7.96 o 
  10   2   7       31.78       26.03     31.66 o 
 -11   3   7      116.07      125.78     15.27 o 
 -10   3   7        6.95       -6.85      8.49 o 
  -9   3   7        0.20       12.48      8.01 o 
  -8   3   7       79.07       67.11     11.42 o 
  -7   3   7        7.39       16.49      5.73 o 
  -6   3   7       10.24        4.94      5.10 o 
  -5   3   7      197.48      213.67     12.60 o 
  -4   3   7      184.02      172.47      9.90 o 
  -3   3   7      334.97      371.58      8.29 o 
  -2   3   7      255.21      249.54      8.59 o 
  -1   3   7      434.92      413.48      9.50 o 
   0   3   7      504.11      491.60      9.72 o 
   1   3   7      182.66      172.77      8.57 o 
   2   3   7       54.18       46.29      4.75 o 
   3   3   7        4.62        5.77      5.30 o 
   4   3   7      140.95      135.77      9.16 o 
   5   3   7        0.05        5.35      4.41 o 
   6   3   7       12.60       11.20      4.49 o 
   7   3   7       21.61       17.41      5.61 o 
   8   3   7       20.31        5.56      6.15 o 
   9   3   7        2.67        9.37     13.38 o 
  10   3   7        5.56        4.16     13.19 o 
 -11   4   7        0.03        3.28      7.45 o 
 -10   4   7        0.34       -6.90      8.57 o 
  -9   4   7       16.55        3.19      6.25 o 
  -8   4   7        1.36        9.48      7.36 o 
  -7   4   7      220.03      228.81     15.73 o 
  -6   4   7      102.76       99.59     11.74 o 
  -5   4   7        0.27        5.75      3.88 o 
  -4   4   7      295.36      286.49      9.71 o 
  -3   4   7       24.54       28.62      3.59 o 
  -2   4   7      512.23      530.06     10.79 o 
  -1   4   7       56.02       55.69      5.64 o 
   0   4   7      398.21      406.61      9.53 o 
   1   4   7     1208.13     1272.18     18.87 o 
   2   4   7       73.99       60.46      5.34 o 
   3   4   7      449.55      478.70     12.15 o 
   4   4   7       90.79       92.50      8.69 o 
   5   4   7        2.45        3.08      4.76 o 
   6   4   7       66.09       69.32      7.82 o 
   7   4   7       32.49       21.77      5.68 o 
   8   4   7       21.26        7.29      4.15 o 
   9   4   7        1.67       -5.77     11.15 o 
 -10   5   7       10.02        4.12     11.21 o 
  -9   5   7       15.14       12.76      6.94 o 
  -8   5   7       10.09        7.74      6.84 o 
  -7   5   7      261.29      248.41     18.01 o 
  -6   5   7       53.20       52.98      9.94 o 
  -5   5   7       37.48       40.56      9.05 o 
  -4   5   7      157.89      146.47     12.65 o 
  -3   5   7       17.39       17.82      3.45 o 
  -2   5   7      267.92      280.88     11.34 o 
  -1   5   7      176.67      172.46      8.61 o 
   0   5   7        5.39        7.93      4.28 o 
   1   5   7        1.40        7.43      4.52 o 
   2   5   7       91.94       77.23      6.05 o 
   3   5   7      114.51      112.16      7.37 o 
   4   5   7       95.29       92.09      7.62 o 
   5   5   7        9.53        8.04      4.15 o 
   6   5   7       97.16       80.80      7.93 o 
   7   5   7        0.00       -1.27      5.86 o 
   8   5   7       48.73       42.89     10.97 o 
   9   5   7        2.22        5.36     11.09 o 
 -10   6   7       10.17        6.97      6.82 o 
  -9   6   7        5.83       14.69      8.28 o 
  -8   6   7        2.77        2.92     11.87 o 
  -7   6   7        1.26        6.74      5.59 o 
  -6   6   7        0.20        9.27      7.73 o 
  -5   6   7      189.75      175.52     14.39 o 
  -4   6   7      104.24       97.74     12.41 o 
  -3   6   7      153.37      153.13      9.68 o 
  -2   6   7        0.62       -2.00      2.49 o 
  -1   6   7       16.46       19.11      4.95 o 
   0   6   7       10.17        8.27      4.18 o 
   1   6   7        2.82        9.75      5.54 o 
   2   6   7      204.02      210.97      9.50 o 
   3   6   7      967.55     1026.52     18.36 o 
   4   6   7       10.26        5.41      3.84 o 
   5   6   7       62.44       48.81      7.33 o 
   6   6   7       42.73       40.39      6.96 o 
   7   6   7       10.42       14.44      9.72 o 
   8   6   7       13.15       18.78     35.28 o 
  -9   7   7       18.42       28.41     11.46 o 
  -8   7   7        0.09        4.03      7.53 o 
  -7   7   7        6.46       12.36      7.92 o 
  -6   7   7        0.30        8.71      9.22 o 
  -5   7   7       46.29       65.67     12.65 o 
  -4   7   7        7.55       16.26      5.59 o 
  -3   7   7      391.92      385.85     15.07 o 
  -2   7   7       25.74       14.58      4.36 o 
  -1   7   7       22.56       15.84      4.97 o 
   0   7   7       40.83       38.76      5.32 o 
   1   7   7        5.24       12.40      4.01 o 
   2   7   7       16.29        3.94      6.05 o 
   3   7   7      133.78      136.74      8.75 o 
   4   7   7       14.47       20.81      6.35 o 
   5   7   7       26.61       19.53      5.65 o 
   6   7   7        0.87       -6.61      6.61 o 
   7   7   7       15.46       18.98      5.93 o 
   8   7   7        9.56       54.06     27.80 o 
  -8   8   7        0.02       12.76     11.50 o 
  -7   8   7        1.28        2.73      7.09 o 
  -6   8   7        0.90        0.36     10.95 o 
  -5   8   7        0.25        2.54      7.64 o 
  -4   8   7       15.59       14.25      5.12 o 
  -3   8   7       30.44       32.56      7.65 o 
  -2   8   7       18.68        6.92      5.37 o 
  -1   8   7      245.69      238.21     17.44 o 
   0   8   7        0.00        3.60      3.96 o 
   1   8   7        5.08       10.48      4.70 o 
   2   8   7       33.05       23.20      6.28 o 
   3   8   7        0.47        9.42      5.43 o 
   4   8   7        1.95       -6.06      6.06 o 
   5   8   7        0.86        1.90      6.05 o 
   6   8   7       14.04       24.14      9.12 o 
   7   8   7        0.25        5.79      5.78 o 
  -7   9   7        1.09       10.56      7.88 o 
  -6   9   7        9.83        9.16      7.65 o 
  -5   9   7        0.14        5.47      6.43 o 
  -4   9   7        0.68        9.96      8.29 o 
  -3   9   7       26.32       15.99     10.31 o 
  -2   9   7        0.42        1.74      7.58 o 
  -1   9   7       12.97       20.67      6.04 o 
   0   9   7      135.30      156.50     16.74 o 
   1   9   7       40.87       41.45      8.44 o 
   2   9   7        4.71        8.99      4.94 o 
   3   9   7       19.47       10.59      6.50 o 
   4   9   7        1.75       -1.62      7.63 o 
   5   9   7        4.83       11.01      9.92 o 
   6   9   7        2.35       12.71     20.91 o 
  -6  10   7       33.61       40.13      9.59 o 
  -5  10   7       17.24       26.35      7.29 o 
  -4  10   7        0.06        4.27      6.97 o 
  -3  10   7        5.73        6.85      5.82 o 
  -2  10   7        6.62        4.10      5.12 o 
  -1  10   7        0.65        1.91      8.76 o 
   0  10   7       26.18       17.71      6.81 o 
   1  10   7        4.14        4.68      7.21 o 
   2  10   7        0.81        5.97      5.95 o 
   3  10   7        4.10       11.26      6.71 o 
   4  10   7       10.47        3.99      8.25 o 
  -3  11   7        5.40       17.68     10.41 o 
  -2  11   7        0.04       10.36      6.98 o 
  -1  11   7        0.08       13.19      6.88 o 
   0  11   7        0.63        9.52      6.22 o 
   1  11   7        4.80        2.27      6.90 o 
   2  11   7        0.00      -13.90     13.90 o 
 -10   0   8       28.70       20.86      9.74 o 
  -8   0   8        2.26       -3.11      6.55 o 
  -6   0   8       88.26      112.78     10.42 o 
  -4   0   8      484.66      513.88     16.61 o 
  -2   0   8      318.50      282.34      9.63 o 
   0   0   8     1545.71     1613.10     14.25 o 
   2   0   8      226.48      226.96     33.50 o 
   4   0   8      755.58      772.52     19.54 o 
   6   0   8      173.72      136.17     12.80 o 
   8   0   8        8.43       11.12      6.44 o 
  10   0   8        0.01        2.83     11.13 o 
 -11   1   8        9.26       17.62     11.38 o 
 -10   1   8        2.55        6.69      7.44 o 
  -9   1   8        2.42        9.41      7.34 o 
  -8   1   8       27.73       14.22      5.70 o 
  -7   1   8       94.39      103.33      7.91 o 
  -6   1   8       19.51       19.84      6.12 o 
  -5   1   8      767.31      789.48     13.64 o 
  -4   1   8        7.71        3.63      2.86 o 
  -3   1   8        0.23        0.39      3.85 o 
  -2   1   8       48.11       49.08      4.60 o 
  -1   1   8      304.51      302.19      7.08 o 
   0   1   8       36.59       35.23      3.62 o 
   1   1   8      167.38      195.71     11.30 o 
   2   1   8        2.42        1.29      5.25 o 
   3   1   8        7.36        7.96      2.73 o 
   4   1   8       89.95       93.87      6.40 o 
   5   1   8      929.99      988.55     17.15 o 
   6   1   8       40.37       35.18      5.63 o 
   7   1   8       78.56       71.95      7.16 o 
   8   1   8        8.33        5.59      6.37 o 
   9   1   8       10.04       10.87      7.51 o 
  10   1   8       16.40       38.37     23.17 o 
 -11   2   8       10.52       12.70     11.69 o 
 -10   2   8       21.05       17.72      6.52 o 
  -9   2   8        5.94       13.85      4.30 o 
  -8   2   8      102.23      106.90     10.32 o 
  -7   2   8      176.41      147.32     13.83 o 
  -6   2   8        7.49        5.36      5.78 o 
  -5   2   8        8.38       15.48      5.82 o 
  -4   2   8       16.01       17.47      3.62 o 
  -3   2   8     1920.77     1903.17     17.83 o 
  -2   2   8       19.88       16.95      4.33 o 
  -1   2   8      546.25      563.71     12.76 o 
   0   2   8     1028.47      994.71     12.15 o 
   1   2   8      251.08      249.44      6.25 o 
   2   2   8        0.78        3.43      2.21 o 
   3   2   8      191.94      183.18      8.04 o 
   4   2   8      150.41      144.67      7.37 o 
   5   2   8       64.41       58.24      9.99 o 
   6   2   8       30.97       22.40      4.56 o 
   7   2   8       10.07       10.84      4.59 o 
   8   2   8       13.27       23.61      6.15 o 
   9   2   8       10.27       18.67      6.96 o 
 -11   3   8       30.63       33.27     10.47 o 
 -10   3   8       10.84       -5.38      8.42 o 
  -9   3   8        2.18        2.54      7.96 o 
  -8   3   8       40.41       32.37      7.57 o 
  -7   3   8      193.58      167.66     12.83 o 
  -6   3   8        3.89       -1.56      4.20 o 
  -5   3   8       93.15       99.88      7.61 o 
  -4   3   8     1586.89     1728.60     22.72 o 
  -3   3   8        1.35        5.52      3.52 o 
  -2   3   8        1.77        3.68      2.17 o 
  -1   3   8      245.28      246.03     10.02 o 
   0   3   8       99.04       96.84      6.01 o 
   1   3   8       14.64       12.81      2.43 o 
   2   3   8       16.18       11.49      3.41 o 
   3   3   8      265.10      272.59     10.67 o 
   4   3   8       15.57       19.80      4.83 o 
   5   3   8       28.84       26.81      7.63 o 
   6   3   8        0.53        3.00      4.12 o 
   7   3   8       41.19       31.73      6.21 o 
   8   3   8        5.07       18.70      6.05 o 
   9   3   8       22.31       26.36     17.11 o 
 -11   4   8        1.54        8.80      7.67 o 
 -10   4   8        0.54        1.50      6.81 o 
  -9   4   8        1.63       17.22      7.68 o 
  -8   4   8      337.98      304.65     17.21 o 
  -7   4   8       26.44       29.86      9.59 o 
  -6   4   8      107.10      107.60     11.90 o 
  -5   4   8       14.25       17.01      4.79 o 
  -4   4   8        5.00        3.84      3.97 o 
  -3   4   8       97.65       92.72      6.74 o 
  -2   4   8      222.28      235.77      9.46 o 
  -1   4   8      277.79      275.27     11.14 o 
   0   4   8      518.07      524.05     11.18 o 
   1   4   8      416.71      474.13     12.20 o 
   2   4   8       11.26       15.84      3.96 o 
   3   4   8       23.14       23.18      5.11 o 
   4   4   8       28.08       28.87      4.71 o 
   5   4   8        0.53        0.30      4.84 o 
   6   4   8        1.87        6.07      4.13 o 
   7   4   8        3.17        3.07      5.01 o 
   8   4   8        8.26        4.49      3.88 o 
   9   4   8        1.01       -5.03     11.64 o 
 -10   5   8        0.05       -0.53      8.22 o 
  -9   5   8       30.65       16.99      8.19 o 
  -8   5   8       88.53       86.43     11.01 o 
  -7   5   8        4.44        8.22      8.16 o 
  -6   5   8       21.57       20.72      8.14 o 
  -5   5   8      280.32      303.98     18.10 o 
  -4   5   8       12.41       13.91      5.50 o 
  -3   5   8       30.05       34.39      5.23 o 
  -2   5   8      125.94      141.33      9.52 o 
  -1   5   8      525.94      558.78     13.51 o 
   0   5   8      392.64      415.26     12.09 o 
   1   5   8       13.41       21.61      4.50 o 
   2   5   8      357.24      364.28     11.85 o 
   3   5   8        0.18        1.45      4.54 o 
   4   5   8        0.01        8.44      4.61 o 
   5   5   8       91.95       80.73      7.37 o 
   6   5   8       19.80       18.12      4.10 o 
   7   5   8       44.27       28.16      8.59 o 
   8   5   8        7.93       10.61     12.28 o 
 -10   6   8        1.71       -6.12      8.34 o 
  -9   6   8        2.68       15.94      7.96 o 
  -8   6   8        6.21       -2.98     10.17 o 
  -7   6   8        0.05       -1.68      9.13 o 
  -6   6   8        0.68        0.70      8.91 o 
  -5   6   8       34.50       45.81      8.73 o 
  -4   6   8        0.26       -0.26      9.39 o 
  -3   6   8       99.32       93.69      6.57 o 
  -2   6   8       56.08       59.31      5.69 o 
  -1   6   8       56.58       47.65      5.60 o 
   0   6   8        9.48       11.64      3.83 o 
   1   6   8      111.39      105.77      9.87 o 
   2   6   8       23.56       28.79      5.44 o 
   3   6   8      202.41      211.30     11.03 o 
   4   6   8       14.81       26.44      6.57 o 
   5   6   8      135.21      129.24     11.76 o 
   6   6   8       12.25       16.33      4.78 o 
   7   6   8        3.65        1.24      7.55 o 
   8   6   8       48.37       51.32     20.55 o 
  -9   7   8       30.02       27.85     12.99 o 
  -8   7   8        0.00       -2.23      9.22 o 
  -7   7   8        4.95       12.97      8.64 o 
  -6   7   8        4.80       10.34      5.76 o 
  -5   7   8       95.61       85.54     16.45 o 
  -4   7   8       15.24       11.54      5.75 o 
  -3   7   8      137.00      132.33     14.38 o 
  -2   7   8      433.22      424.61     12.89 o 
  -1   7   8       42.51       35.77      5.51 o 
   0   7   8       27.19       19.61      5.60 o 
   1   7   8       33.51       27.56      6.02 o 
   2   7   8       19.64       21.34      5.30 o 
   3   7   8        7.95       17.51      4.86 o 
   4   7   8       19.64       19.06      6.47 o 
   5   7   8        4.53        5.55      3.87 o 
   6   7   8       10.29       11.37      5.78 o 
   7   7   8        0.32       16.06      8.00 o 
  -8   8   8       15.38       17.08      9.28 o 
  -7   8   8        3.47       30.44      8.57 o 
  -6   8   8       26.70       22.82      8.33 o 
  -5   8   8        3.68       12.98      7.76 o 
  -4   8   8       24.09       23.74      8.26 o 
  -3   8   8      180.85      180.02     16.58 o 
  -2   8   8        1.47        0.39      4.92 o 
  -1   8   8       11.56       11.94      4.54 o 
   0   8   8       56.81       53.66      6.83 o 
   1   8   8       36.06       41.26      7.50 o 
   2   8   8       12.81       13.13      5.57 o 
   3   8   8       14.77       12.36      5.27 o 
   4   8   8        2.78        6.85      5.30 o 
   5   8   8        0.80        4.82      6.23 o 
   6   8   8       16.41       25.04      8.74 o 
  -7   9   8        1.72        7.09      5.64 o 
  -6   9   8       17.12       22.69      7.87 o 
  -5   9   8        0.73        1.07      5.83 o 
  -4   9   8        0.02        2.66     10.71 o 
  -3   9   8        7.48       15.90      6.66 o 
  -2   9   8        0.00        7.85      6.35 o 
  -1   9   8       30.32       21.19      5.01 o 
   0   9   8        1.21       10.02      4.26 o 
   1   9   8       10.77       17.28      6.11 o 
   2   9   8        1.88        5.70      8.51 o 
   3   9   8        0.37        4.29      6.12 o 
   4   9   8        1.17       14.85      6.75 o 
   5   9   8        0.71       12.46     15.59 o 
  -6  10   8        3.62       35.76     21.62 o 
  -5  10   8       21.27       36.78     11.43 o 
  -4  10   8        1.38        9.29      5.80 o 
  -3  10   8        0.72        1.92      5.43 o 
  -2  10   8       21.24       15.54      5.57 o 
  -1  10   8        0.72       -1.31     11.34 o 
   0  10   8        9.46       11.55      7.28 o 
   1  10   8        0.86        8.62      7.28 o 
   2  10   8       36.38       18.20      9.70 o 
   3  10   8        5.18        6.56      7.61 o 
   4  10   8        1.64        2.73     17.23 o 
  -3  11   8        0.01       19.13     19.25 o 
  -2  11   8        0.07        1.34      9.71 o 
  -1  11   8        2.65       13.29      6.84 o 
   0  11   8        4.45       -8.24      8.24 o 
   1  11   8        2.81       12.71     13.78 o 
 -11   0   9       34.93       23.05      9.34 o 
  -9   0   9       40.40       27.55      8.09 o 
  -7   0   9      774.23      817.86     21.46 o 
  -5   0   9       24.07       28.99      6.37 o 
  -3   0   9      100.27      100.54      9.28 o 
  -1   0   9     1041.14     1066.45     16.27 o 
   1   0   9     2809.89     3168.39     62.49 o 
   3   0   9      232.91      191.39      8.21 o 
   5   0   9       23.79       30.02      7.39 o 
   7   0   9        6.13       16.53      8.61 o 
   9   0   9        5.16       10.05     12.04 o 
 -11   1   9        5.60       12.08      8.43 o 
 -10   1   9        0.69        6.27      6.24 o 
  -9   1   9        6.14        4.64      4.03 o 
  -8   1   9       96.93      105.53      9.24 o 
  -7   1   9       47.95       52.33      6.69 o 
  -6   1   9       12.28       11.50      4.71 o 
  -5   1   9       19.83       27.69      5.29 o 
  -4   1   9      105.41      113.43      6.20 o 
  -3   1   9      443.33      436.70      9.63 o 
  -2   1   9      372.37      384.97      8.26 o 
  -1   1   9        0.74        0.72      2.94 o 
   0   1   9        4.46        4.85      4.93 o 
   1   1   9      331.16      371.22     14.92 o 
   2   1   9       36.78       44.27      6.82 o 
   3   1   9       75.57       66.28      4.43 o 
   4   1   9        5.94        6.14      2.52 o 
   5   1   9      123.87      104.35      6.70 o 
   6   1   9       52.53       49.24      5.59 o 
   7   1   9        2.74        6.80      6.22 o 
   8   1   9       98.79      124.70     13.96 o 
   9   1   9       12.53       11.21      5.57 o 
 -11   2   9       45.09       46.12     12.46 o 
 -10   2   9        1.92        3.69      6.00 o 
  -9   2   9        0.23       11.56      7.34 o 
  -8   2   9       29.66       16.91      8.43 o 
  -7   2   9       90.98       92.27     10.08 o 
  -6   2   9       51.22       56.41      5.35 o 
  -5   2   9      246.90      247.80      9.76 o 
  -4   2   9      174.53      190.89      7.50 o 
  -3   2   9      355.73      304.34      8.52 o 
  -2   2   9        9.72       11.29      3.22 o 
  -1   2   9       33.28       26.81      4.83 o 
   0   2   9       71.67       85.58      4.94 o 
   1   2   9      133.63      123.85      8.33 o 
   2   2   9       20.44       24.45      3.42 o 
   3   2   9        0.02        1.95      2.54 o 
   4   2   9      906.69      906.74     28.69 o 
   5   2   9       46.45       35.15      5.07 o 
   6   2   9       20.45       17.01      4.78 o 
   7   2   9       13.42       13.40      4.75 o 
   8   2   9        4.72        6.94      7.00 o 
   9   2   9        0.19       15.45      7.36 o 
 -11   3   9       18.61       23.71     12.96 o 
 -10   3   9       21.47       15.14      7.74 o 
  -9   3   9        2.69       12.47      6.33 o 
  -8   3   9      166.00      163.79     18.65 o 
  -7   3   9        0.48       -1.59      5.18 o 
  -6   3   9       39.53       49.47      7.98 o 
  -5   3   9      361.75      346.62     12.15 o 
  -4   3   9      618.16      611.18     13.10 o 
  -3   3   9      728.91      743.03     12.47 o 
  -2   3   9       45.74       44.19      5.92 o 
  -1   3   9      388.73      378.59      9.75 o 
   0   3   9      678.72      751.20     14.71 o 
   1   3   9       54.68       48.21      4.76 o 
   2   3   9       10.30        9.13      2.34 o 
   3   3   9       16.86        8.97      3.52 o 
   4   3   9      153.66      163.09      9.57 o 
   5   3   9       37.26       32.97      5.11 o 
   6   3   9        3.10        1.25      4.48 o 
   7   3   9        0.05        5.66      6.01 o 
   8   3   9        0.24        0.81      7.23 o 
   9   3   9       15.54        6.29     27.68 o 
 -11   4   9        0.03        6.59      7.55 o 
 -10   4   9        2.17        4.64      6.37 o 
  -9   4   9        0.04        7.32      8.88 o 
  -8   4   9      221.06      266.62     26.41 o 
  -7   4   9      376.32      374.94     19.18 o 
  -6   4   9       56.00       51.97      6.31 o 
  -5   4   9       80.10       78.18      8.07 o 
  -4   4   9      146.35      153.60      8.36 o 
  -3   4   9      165.52      169.96      8.60 o 
  -2   4   9      214.05      202.04      9.96 o 
  -1   4   9       18.48       18.20      3.70 o 
   0   4   9      230.10      209.30      8.67 o 
   1   4   9      148.54      168.64      8.62 o 
   2   4   9        1.05        5.01      3.83 o 
   3   4   9        2.16        8.26      4.29 o 
   4   4   9       43.43       39.92      7.38 o 
   5   4   9      141.09      104.06      8.36 o 
   6   4   9       12.13        6.06      4.00 o 
   7   4   9        2.18        4.39      4.35 o 
   8   4   9        0.32        1.83      8.52 o 
   9   4   9        4.41       15.68     39.56 o 
 -10   5   9        0.09        7.96      7.28 o 
  -9   5   9       22.33       16.17      7.85 o 
  -8   5   9       30.85       28.96     10.82 o 
  -7   5   9      252.19      275.22     28.66 o 
  -6   5   9        3.58       15.85      7.81 o 
  -5   5   9       57.97       83.16     11.18 o 
  -4   5   9       56.34       43.53      6.28 o 
  -3   5   9      162.40      167.17      9.15 o 
  -2   5   9       79.42       77.09      7.04 o 
  -1   5   9       23.75       14.60      5.05 o 
   0   5   9      451.87      427.31     13.19 o 
   1   5   9      447.05      473.25     13.38 o 
   2   5   9      219.85      214.61     10.01 o 
   3   5   9        5.88       11.94      4.65 o 
   4   5   9       90.28       76.82      7.31 o 
   5   5   9        3.17        3.97      4.95 o 
   6   5   9        0.58        5.49      3.69 o 
   7   5   9        5.34        8.45      5.76 o 
   8   5   9        8.37        1.13     11.91 o 
 -10   6   9       31.15       20.18      9.34 o 
  -9   6   9       18.65       16.40     11.52 o 
  -8   6   9        1.58        2.40      9.89 o 
  -7   6   9        0.05        3.97      9.03 o 
  -6   6   9        6.37        8.73      8.68 o 
  -5   6   9       70.12       75.07     10.96 o 
  -4   6   9      131.31      156.41     16.20 o 
  -3   6   9      268.24      273.93     10.69 o 
  -2   6   9       40.89       36.45      5.57 o 
  -1   6   9        5.39        3.88      4.48 o 
   0   6   9       15.85       17.86      5.23 o 
   1   6   9      206.13      212.54     12.63 o 
   2   6   9       35.36       30.33      4.42 o 
   3   6   9      150.33      160.01     11.38 o 
   4   6   9        2.86        2.57      5.43 o 
   5   6   9       15.78        5.28      5.04 o 
   6   6   9       21.79       15.42      5.46 o 
   7   6   9       10.45       19.84     22.57 o 
   8   6   9       10.38       26.14     19.37 o 
  -9   7   9        0.00        4.22     10.07 o 
  -8   7   9       12.19        4.51      9.32 o 
  -7   7   9        0.27        6.65      7.04 o 
  -6   7   9       14.34       26.28      8.97 o 
  -5   7   9        0.75        0.44      5.50 o 
  -4   7   9       22.21       26.31      6.37 o 
  -3   7   9        0.05        3.32      5.88 o 
  -2   7   9       37.89       34.99      5.05 o 
  -1   7   9      126.96      119.13      9.31 o 
   0   7   9        9.68        8.59      4.37 o 
   1   7   9       37.34       31.07      5.53 o 
   2   7   9       22.06       11.54      5.92 o 
   3   7   9       32.79       39.06      6.02 o 
   4   7   9        6.79        8.08      5.43 o 
   5   7   9        6.74        4.91      5.81 o 
   6   7   9        0.29       -0.07      5.86 o 
   7   7   9        2.88        7.74     12.62 o 
  -8   8   9        0.22        7.04      8.31 o 
  -7   8   9        1.17        6.02      7.17 o 
  -6   8   9        7.98        1.93      8.81 o 
  -5   8   9        0.14        6.74      7.16 o 
  -4   8   9        0.19       12.06      6.80 o 
  -3   8   9       22.10       14.57      7.84 o 
  -2   8   9       20.27       22.27      5.19 o 
  -1   8   9        6.17        5.64      4.11 o 
   0   8   9       11.40       17.86      5.13 o 
   1   8   9        7.23        8.46      5.64 o 
   2   8   9        8.25        8.85      5.49 o 
   3   8   9       13.93       12.53      5.56 o 
   4   8   9        0.44        1.88      5.88 o 
   5   8   9        0.00        0.40      8.83 o 
   6   8   9       69.66       65.58     14.09 o 
  -7   9   9        0.33        7.85      6.42 o 
  -6   9   9        4.78       16.38      7.89 o 
  -5   9   9       10.02       11.00      7.39 o 
  -4   9   9        0.28        5.34      7.28 o 
  -3   9   9        0.06       -7.75      8.23 o 
  -2   9   9       10.82       13.37      6.57 o 
  -1   9   9       51.10       55.08      8.03 o 
   0   9   9       38.51       27.50      5.69 o 
   1   9   9       15.77       20.34      5.84 o 
   2   9   9        0.12       -4.93      6.04 o 
   3   9   9       15.00       17.32      6.49 o 
   4   9   9        3.22        3.85      7.34 o 
   5   9   9       20.19       27.66     14.20 o 
  -5  10   9        9.29       29.84      9.37 o 
  -4  10   9        0.35       10.42      6.74 o 
  -3  10   9        0.38       -2.69      8.24 o 
  -2  10   9       39.94       45.73      9.26 o 
  -1  10   9       56.16       44.82      9.90 o 
   0  10   9       24.40       21.88      7.49 o 
   1  10   9        4.81        5.15      8.81 o 
   2  10   9       19.70        9.88      5.86 o 
   3  10   9        0.32        4.25     11.54 o 
  -2  11   9        1.30       20.32     18.77 o 
  -1  11   9        3.86       -9.50     16.51 o 
 -10   0  10        0.17       -2.74      9.23 o 
  -8   0  10       55.02       45.14      8.96 o 
  -6   0  10      363.01      348.49     17.02 o 
  -4   0  10      537.90      536.48     15.70 o 
  -2   0  10       74.93       78.94      7.13 o 
   0   0  10     1824.80     1942.93     51.80 o 
   2   0  10        0.30      -10.28     10.28 o 
   4   0  10      381.01      398.28     29.61 o 
   6   0  10       34.19       41.02     11.36 o 
   8   0  10        2.88        9.44     14.85 o 
 -11   1  10        0.36        2.13     12.21 o 
 -10   1  10       23.38       17.01      6.65 o 
  -9   1  10        3.04        6.37      4.56 o 
  -8   1  10      122.05      103.56      9.78 o 
  -7   1  10        8.73       13.34      4.38 o 
  -6   1  10       20.16       21.85      5.20 o 
  -5   1  10      381.99      416.40     12.34 o 
  -4   1  10      105.64      114.69      7.86 o 
  -3   1  10       57.84       58.40      4.69 o 
  -2   1  10        2.79        0.71      3.63 o 
  -1   1  10       15.03        7.45      2.83 o 
   0   1  10       80.45       77.87      7.13 o 
   1   1  10       11.88        6.15      5.00 o 
   2   1  10       24.38       27.07      8.67 o 
   3   1  10       43.82       34.57      7.09 o 
   4   1  10       17.27       19.42      3.88 o 
   5   1  10       21.51       17.34     11.90 o 
   6   1  10       19.97       14.68      5.96 o 
   7   1  10        0.23       -7.71      7.71 o 
   8   1  10        3.88        9.42      6.43 o 
   9   1  10       28.53       22.73      7.86 o 
 -11   2  10       18.36       23.54      9.88 o 
 -10   2  10        4.62        5.02      7.53 o 
  -9   2  10       18.61       17.90      5.86 o 
  -8   2  10        0.50       18.73      6.60 o 
  -7   2  10      297.33      308.36     14.18 o 
  -6   2  10       63.53       52.95      5.62 o 
  -5   2  10      255.16      271.27     10.33 o 
  -4   2  10       35.10       37.43      4.64 o 
  -3   2  10     1360.07     1460.28     16.82 o 
  -2   2  10       88.43       90.28      6.28 o 
  -1   2  10       12.25       18.10      3.38 o 
   0   2  10       50.93       59.49      5.02 o 
   1   2  10        5.98        1.35      2.99 o 
   2   2  10       10.16       10.95      2.57 o 
   3   2  10       63.10       55.14      8.87 o 
   4   2  10        0.10        2.30      3.17 o 
   5   2  10      152.60      141.79      9.33 o 
   6   2  10       10.22       11.07      8.26 o 
   7   2  10        4.70       -3.04      7.74 o 
   8   2  10        1.34        0.11      8.08 o 
   9   2  10        0.30        4.43      8.15 o 
 -11   3  10        4.22        9.37     10.26 o 
 -10   3  10        7.69       14.92      7.12 o 
  -9   3  10        0.05        2.95      6.80 o 
  -8   3  10       57.28       50.93      7.40 o 
  -7   3  10       20.09       19.43      4.45 o 
  -6   3  10        1.96       16.07      7.77 o 
  -5   3  10      353.74      366.73     11.49 o 
  -4   3  10       14.69       17.92      4.03 o 
  -3   3  10      327.96      319.84     10.92 o 
  -2   3  10       20.14       26.56      3.97 o 
  -1   3  10        0.26        4.03      3.28 o 
   0   3  10        3.24        4.15      4.03 o 
   1   3  10       21.17       16.98      4.30 o 
   2   3  10        6.38        3.74      2.92 o 
   3   3  10        8.50        9.12      2.67 o 
   4   3  10      360.56      335.34     20.09 o 
   5   3  10        0.08        4.51      4.48 o 
   6   3  10        3.26        4.15      3.09 o 
   7   3  10        0.11        3.33      8.47 o 
   8   3  10       10.83       -0.16      8.68 o 
   9   3  10        3.86       46.93     48.59 o 
 -11   4  10        9.66        0.12     15.37 o 
 -10   4  10        4.81        7.43      6.94 o 
  -9   4  10        2.52       12.47      9.69 o 
  -8   4  10      321.50      359.16     22.37 o 
  -7   4  10      196.09      201.39     15.10 o 
  -6   4  10       21.88        2.02      6.14 o 
  -5   4  10        0.04        2.52      5.67 o 
  -4   4  10      181.47      170.94      9.22 o 
  -3   4  10      148.91      158.48      9.12 o 
  -2   4  10      138.98      146.70     10.97 o 
  -1   4  10       58.93       60.80      6.19 o 
   0   4  10       87.29       83.60      8.71 o 
   1   4  10       46.12       41.31      4.78 o 
   2   4  10       97.43      102.96      7.45 o 
   3   4  10       35.86       29.46      4.95 o 
   4   4  10       56.84       60.61      6.45 o 
   5   4  10        0.35        2.77      5.19 o 
   6   4  10       12.78       11.18      6.81 o 
   7   4  10       30.65       42.30      9.26 o 
   8   4  10        9.72        8.60      7.09 o 
 -10   5  10        8.10        3.99      7.29 o 
  -9   5  10        6.74        8.68      6.00 o 
  -8   5  10       63.11       55.22      9.72 o 
  -7   5  10       66.56       74.33     12.46 o 
  -6   5  10       50.66       58.74     15.76 o 
  -5   5  10        0.06        4.96      4.73 o 
  -4   5  10       80.74       73.68      7.37 o 
  -3   5  10      134.03      125.21      9.34 o 
  -2   5  10       17.06       15.90      5.94 o 
  -1   5  10      901.39      931.51     17.05 o 
   0   5  10      665.09      682.89     14.18 o 
   1   5  10      580.54      631.32     14.27 o 
   2   5  10        0.57        6.59      4.08 o 
   3   5  10       58.04       55.98      7.00 o 
   4   5  10        9.20        8.07      4.41 o 
   5   5  10        1.98       10.60      7.27 o 
   6   5  10        0.13        1.41      6.38 o 
   7   5  10        0.82        6.94     33.09 o 
   8   5  10        4.69       20.49     16.54 o 
 -10   6  10        0.06        2.86      9.45 o 
  -9   6  10        5.23       12.53      7.33 o 
  -8   6  10       11.46       25.29      8.14 o 
  -7   6  10        5.43        3.75      8.38 o 
  -6   6  10        0.20       14.12      9.05 o 
  -5   6  10       40.74       32.44      8.76 o 
  -4   6  10        0.60       -3.86      7.94 o 
  -3   6  10        1.05        5.02      3.87 o 
  -2   6  10        2.07       -0.70      4.86 o 
  -1   6  10       82.20       73.75      9.20 o 
   0   6  10      472.71      455.99     13.67 o 
   1   6  10       48.76       54.77      6.72 o 
   2   6  10       31.10       29.94      7.40 o 
   3   6  10       30.38       34.15      6.37 o 
   4   6  10        5.87       19.03      6.46 o 
   5   6  10        1.05       13.87     13.60 o 
   6   6  10       14.84       13.06      4.98 o 
   7   6  10       13.13       18.06     19.60 o 
  -9   7  10        7.13       20.28     11.31 o 
  -8   7  10        1.77        0.01      8.92 o 
  -7   7  10       11.89       16.72      8.23 o 
  -6   7  10        0.24        5.12      8.88 o 
  -5   7  10       58.46       38.22      9.78 o 
  -4   7  10        4.97       11.58      6.43 o 
  -3   7  10      104.00      107.22     12.50 o 
  -2   7  10       21.65       23.59      6.41 o 
  -1   7  10       41.64       41.89      5.75 o 
   0   7  10      110.97       87.02     10.71 o 
   1   7  10        0.05        0.90      4.54 o 
   2   7  10        0.01        2.00      5.23 o 
   3   7  10       16.17        9.86      5.13 o 
   4   7  10        0.41        6.58      4.74 o 
   5   7  10        8.41        4.69      6.94 o 
   6   7  10        4.41        2.89     12.63 o 
  -8   8  10       12.94       21.30      9.21 o 
  -7   8  10        0.10        4.16      7.52 o 
  -6   8  10        3.21       10.29      7.64 o 
  -5   8  10      118.55      115.39     15.19 o 
  -4   8  10        2.07       13.25      8.92 o 
  -3   8  10        3.05       11.73      4.82 o 
  -2   8  10        0.75        9.77      5.65 o 
  -1   8  10       22.27       26.13      5.23 o 
   0   8  10        0.39        6.68      4.63 o 
   1   8  10        0.11       -0.73      5.56 o 
   2   8  10       35.94       39.98      7.57 o 
   3   8  10        0.81       -2.01      5.66 o 
   4   8  10        5.61        6.74      7.37 o 
   5   8  10        4.36       16.88      8.90 o 
  -7   9  10        0.39       18.14     13.53 o 
  -6   9  10        7.60       -1.97      7.47 o 
  -5   9  10        0.01        4.52      7.96 o 
  -4   9  10        0.00       -0.97     10.57 o 
  -3   9  10       10.98       17.90      7.39 o 
  -2   9  10        4.23        6.69      4.70 o 
  -1   9  10       72.28       68.14      8.79 o 
   0   9  10       33.47       23.68      6.02 o 
   1   9  10        0.04       -1.06      5.98 o 
   2   9  10        1.58        5.77      5.18 o 
   3   9  10       25.61       41.85     11.52 o 
   4   9  10       11.05       21.04      9.38 o 
  -5  10  10        0.97        8.26     10.55 o 
  -4  10  10        3.61       12.65      5.71 o 
  -3  10  10        5.00        8.34      6.64 o 
  -2  10  10       53.84       56.51     11.50 o 
  -1  10  10       43.59       23.90      8.41 o 
   0  10  10        1.14        9.88      6.68 o 
   1  10  10        0.77        6.71      6.88 o 
   2  10  10        1.41        6.74      8.64 o 
 -11   0  11        1.89       -0.82      5.67 o 
  -9   0  11       29.73       31.92     12.50 o 
  -7   0  11      168.60      173.20     14.23 o 
  -5   0  11      106.54      102.82     15.22 o 
  -3   0  11        7.07       10.48      5.31 o 
  -1   0  11      232.81      232.51      8.77 o 
   1   0  11      474.35      547.41     24.19 o 
   3   0  11        5.33       13.57      9.87 o 
   5   0  11        1.41        6.54     12.33 o 
   7   0  11       16.47       21.22     12.40 o 
   9   0  11       10.62        7.96     16.99 o 
 -11   1  11        0.83        3.66      7.65 o 
 -10   1  11       11.02       18.89      5.03 o 
  -9   1  11       66.53       55.80      7.19 o 
  -8   1  11       22.00       17.42      4.96 o 
  -7   1  11        6.58        8.89      4.78 o 
  -6   1  11        7.16        6.75      4.06 o 
  -5   1  11      208.10      225.02     10.27 o 
  -4   1  11       72.76       70.94      6.25 o 
  -3   1  11        0.10        8.63      4.20 o 
  -2   1  11      196.64      213.13      7.22 o 
  -1   1  11       98.55      107.92      5.60 o 
   0   1  11        0.44        2.94      3.56 o 
   1   1  11        1.25        8.16      8.08 o 
   2   1  11       84.23       75.27      9.44 o 
   3   1  11       17.47       14.87      6.49 o 
   4   1  11        0.06        4.77      6.40 o 
   5   1  11       72.19       94.07     13.31 o 
   6   1  11       22.16       14.46      5.82 o 
   7   1  11        0.05        1.35      5.52 o 
   8   1  11        0.14        3.61      8.80 o 
   9   1  11       16.75       19.20     13.90 o 
 -11   2  11        2.00        6.32     10.98 o 
 -10   2  11        0.23        9.45      6.13 o 
  -9   2  11       62.49       55.91      9.10 o 
  -8   2  11        0.42       11.92      4.52 o 
  -7   2  11       11.91       12.08      3.70 o 
  -6   2  11       43.01       43.37      5.63 o 
  -5   2  11      105.93      118.19      7.10 o 
  -4   2  11      217.74      241.67      8.93 o 
  -3   2  11       36.47       37.20      5.16 o 
  -2   2  11       16.75       11.41      4.01 o 
  -1   2  11       79.86       78.03      5.04 o 
   0   2  11       30.91       21.16      5.82 o 
   1   2  11       23.65       26.90      5.08 o 
   2   2  11       47.55       48.90      6.46 o 
   3   2  11      799.18      860.73     25.47 o 
   4   2  11      197.18      215.70     18.32 o 
   5   2  11       46.19       51.00     10.46 o 
   6   2  11        0.00        3.53      6.02 o 
   7   2  11        5.88        8.53      5.56 o 
   8   2  11       27.09       37.57     10.40 o 
 -11   3  11        4.16       11.50      8.06 o 
 -10   3  11       19.93       23.06      7.69 o 
  -9   3  11       15.98       22.71      8.89 o 
  -8   3  11      140.31      146.29     13.48 o 
  -7   3  11       87.96       94.62      8.88 o 
  -6   3  11      164.54      154.96      9.95 o 
  -5   3  11      230.88      228.73     13.45 o 
  -4   3  11       52.89       55.97      5.92 o 
  -3   3  11      169.66      171.36      8.77 o 
  -2   3  11      152.99      150.41      7.71 o 
  -1   3  11      102.98      101.57      7.89 o 
   0   3  11       13.81       16.33      4.47 o 
   1   3  11       18.24       18.38      3.41 o 
   2   3  11        6.21        7.06      7.10 o 
   3   3  11       25.24       21.30      7.25 o 
   4   3  11      177.88      165.32     14.61 o 
   5   3  11      147.33      135.83     15.07 o 
   6   3  11        1.66        4.27      5.81 o 
   7   3  11        0.13        7.58     10.92 o 
   8   3  11        1.56       -0.72      6.19 o 
 -10   4  11        4.11       10.03      8.10 o 
  -9   4  11        0.64       -3.15      8.22 o 
  -8   4  11        1.58        1.42      8.15 o 
  -7   4  11       15.77        7.40      8.00 o 
  -6   4  11      139.02      151.86      9.83 o 
  -5   4  11       12.59       21.66      7.36 o 
  -4   4  11      177.64      161.24      8.94 o 
  -3   4  11       35.77       37.37      4.78 o 
  -2   4  11       26.09       25.84      5.44 o 
  -1   4  11        0.47        8.17      4.23 o 
   0   4  11      457.31      425.13     12.53 o 
   1   4  11      159.18      154.82      8.42 o 
   2   4  11        0.09        9.25      4.55 o 
   3   4  11      185.84      196.69     13.55 o 
   4   4  11       24.12       11.28      8.46 o 
   5   4  11        0.21        3.64      4.29 o 
   6   4  11       11.38        8.82      7.34 o 
   7   4  11        8.01        7.15      7.10 o 
   8   4  11        6.61       14.40     18.65 o 
 -10   5  11        2.22        6.59      6.96 o 
  -9   5  11       31.80       30.75      7.88 o 
  -8   5  11        2.46        8.72      7.41 o 
  -7   5  11       29.77       39.45      9.39 o 
  -6   5  11       58.11       47.13     13.68 o 
  -5   5  11       11.32        4.01      4.65 o 
  -4   5  11      162.92      189.34     10.38 o 
  -3   5  11       41.46       51.07      8.06 o 
  -2   5  11        0.28        5.61      3.46 o 
  -1   5  11      205.20      213.21     13.00 o 
   0   5  11        0.57        9.93      4.54 o 
   1   5  11      417.01      398.37     12.23 o 
   2   5  11       56.48       56.07      6.54 o 
   3   5  11        0.59        9.71      7.32 o 
   4   5  11       14.60       14.79      6.72 o 
   5   5  11       12.55       26.41      9.31 o 
   6   5  11        0.04       -5.33      9.08 o 
   7   5  11        2.09        9.29     24.06 o 
  -9   6  11       40.49       31.59      8.36 o 
  -8   6  11       31.19       42.14     12.19 o 
  -7   6  11        0.68       27.33     16.62 o 
  -6   6  11        2.81       -1.17      7.46 o 
  -5   6  11       22.58       22.14      9.11 o 
  -4   6  11       54.85       47.91     10.15 o 
  -3   6  11      131.07      120.00      8.22 o 
  -2   6  11      148.82      156.90      9.18 o 
  -1   6  11       24.39       25.71      4.48 o 
   0   6  11       83.78       79.71     12.78 o 
   1   6  11       11.41        6.04      5.21 o 
   2   6  11       44.41       38.31      8.76 o 
   3   6  11        0.22        2.63      3.35 o 
   4   6  11       26.66       39.98      7.79 o 
   5   6  11        2.40        6.74      4.36 o 
   6   6  11        3.39        9.49     12.91 o 
   7   6  11        1.11       17.44     29.05 o 
  -9   7  11        2.21       14.28     10.95 o 
  -8   7  11        4.71       14.71      8.98 o 
  -7   7  11        5.56       11.11      7.79 o 
  -6   7  11        1.59        1.36      8.54 o 
  -5   7  11        7.91       -4.27      8.20 o 
  -4   7  11        0.05        3.49      5.86 o 
  -3   7  11      112.24       92.84     10.45 o 
  -2   7  11        2.51        5.33      4.16 o 
  -1   7  11      165.33      151.39     10.21 o 
   0   7  11       10.66       16.52      5.62 o 
   1   7  11        2.76       13.13      5.61 o 
   2   7  11        1.25        5.94      4.69 o 
   3   7  11        3.17        4.95      6.29 o 
   4   7  11        0.72        1.07      7.21 o 
   5   7  11        2.21        1.85      9.32 o 
   6   7  11       43.58       45.24     15.75 o 
  -8   8  11        2.50       -1.88     10.21 o 
  -7   8  11        6.58       12.45     11.15 o 
  -6   8  11        4.24       -2.38      4.94 o 
  -5   8  11        1.98       20.81      8.01 o 
  -4   8  11       15.72       14.85      5.52 o 
  -3   8  11        0.86        8.56      7.06 o 
  -2   8  11        6.01        2.73      5.03 o 
  -1   8  11        3.20        5.23      4.23 o 
   0   8  11       69.73       68.64      7.95 o 
   1   8  11        0.42        5.25      5.32 o 
   2   8  11       23.76       20.63      6.80 o 
   3   8  11        3.77       10.69      6.85 o 
   4   8  11        0.06       11.77      7.55 o 
   5   8  11       39.62       65.30     39.74 o 
  -6   9  11       17.00       12.93      8.74 o 
  -5   9  11        2.07        3.24      6.24 o 
  -4   9  11        0.38       16.22      6.80 o 
  -3   9  11        3.50        7.82      5.01 o 
  -2   9  11       14.59       11.18      5.55 o 
  -1   9  11        7.74        2.13      5.51 o 
   0   9  11       47.94       39.03      7.64 o 
   1   9  11        2.83       -1.47      5.66 o 
   2   9  11        0.36       -4.29      7.12 o 
   3   9  11        5.19        6.01      7.96 o 
   4   9  11        6.40       22.57     19.60 o 
  -4  10  11        6.24        6.34      5.25 o 
  -3  10  11        0.65        3.67      7.84 o 
  -2  10  11        0.05       -1.74      6.66 o 
  -1  10  11       35.15       21.76      8.55 o 
   0  10  11        4.13        9.22      8.03 o 
   1  10  11        3.66       20.52      9.16 o 
   2  10  11        0.16        5.51     10.08 o 
 -10   0  12        0.38       18.11     18.00 o 
  -8   0  12       10.30       -3.35      5.20 o 
  -6   0  12       24.10       23.54      5.59 o 
  -4   0  12      297.42      285.80     14.80 o 
  -2   0  12       27.52       26.21      5.19 o 
   0   0  12      411.79      451.69     33.03 o 
   2   0  12        0.36        2.49     18.71 o 
   4   0  12      126.75      114.55     50.08 o 
   6   0  12       31.86       37.45     26.97 o 
   8   0  12       45.55       66.27     18.65 o 
 -11   1  12       12.73       28.23      8.70 o 
 -10   1  12        0.56        4.23      4.95 o 
  -9   1  12        8.00        9.70      6.08 o 
  -8   1  12       27.39       16.78      5.47 o 
  -7   1  12        4.89        5.93      4.18 o 
  -6   1  12      203.40      189.20     10.04 o 
  -5   1  12      157.84      149.90      8.41 o 
  -4   1  12        1.30        9.58      4.36 o 
  -3   1  12       90.26       92.09      6.55 o 
  -2   1  12       32.33       35.71      5.19 o 
  -1   1  12      667.80      730.28     16.13 o 
   0   1  12       86.81      102.90     10.66 o 
   1   1  12       39.64       52.38     11.77 o 
   2   1  12        5.26        4.95      6.35 o 
   3   1  12      206.39      222.63     17.47 o 
   4   1  12        0.00        1.50      8.57 o 
   5   1  12        1.07       11.81      6.20 o 
   6   1  12        0.79        5.09      9.17 o 
   7   1  12        1.33        2.25      8.91 o 
   8   1  12       16.98       14.14      9.74 o 
 -11   2  12        0.51        2.89     11.37 o 
 -10   2  12        5.64        2.08     10.13 o 
  -9   2  12       36.17       24.85      6.24 o 
  -8   2  12        3.62       10.19      6.32 o 
  -7   2  12       62.97       51.63      6.91 o 
  -6   2  12        0.11        9.76      4.52 o 
  -5   2  12      137.53      148.50      8.24 o 
  -4   2  12       15.71       17.33      4.22 o 
  -3   2  12       61.77       65.97      5.80 o 
  -2   2  12       57.17       48.85      5.05 o 
  -1   2  12       19.97       28.39      5.21 o 
   0   2  12        7.30        8.06      3.88 o 
   1   2  12       21.96       22.12      9.45 o 
   2   2  12        0.87        8.38      6.90 o 
   3   2  12      407.27      414.35     19.20 o 
   4   2  12      232.92      222.06     17.89 o 
   5   2  12      104.98       93.22     12.50 o 
   6   2  12       11.91       14.70      5.81 o 
   7   2  12        0.00       -2.61      9.53 o 
   8   2  12        0.51       -4.01      8.97 o 
 -11   3  12        0.55        4.81      7.25 o 
 -10   3  12       66.71       51.48     10.50 o 
  -9   3  12       96.78      109.11     20.70 o 
  -8   3  12       39.93       26.55      7.15 o 
  -7   3  12        7.00        8.58      6.25 o 
  -6   3  12        0.78        7.52      7.03 o 
  -5   3  12     1400.88     1485.73     21.57 o 
  -4   3  12      367.73      411.77     14.65 o 
  -3   3  12      221.33      233.63     11.00 o 
  -2   3  12       19.16       12.18      3.95 o 
  -1   3  12        1.06        5.64      2.58 o 
   0   3  12       11.76       12.92      4.68 o 
   1   3  12        1.22        1.23      3.49 o 
   2   3  12      128.08      134.27     12.98 o 
   3   3  12        1.59       -1.06      8.82 o 
   4   3  12        0.00        2.71     10.18 o 
   5   3  12       93.93       75.44     12.26 o 
   6   3  12        1.61        7.69      7.56 o 
   7   3  12       12.02        9.07      8.05 o 
   8   3  12       10.26       28.24     11.00 o 
 -10   4  12        9.19        8.30      8.53 o 
  -9   4  12       26.91       17.67      8.32 o 
  -8   4  12       64.60       66.45     10.38 o 
  -7   4  12       60.99       61.72     10.69 o 
  -6   4  12       99.18      114.49      9.96 o 
  -5   4  12       87.13       86.19      8.55 o 
  -4   4  12       20.05       19.40      4.33 o 
  -3   4  12       67.03       60.77      8.47 o 
  -2   4  12        0.07        3.11      3.35 o 
  -1   4  12      153.13      147.08      8.95 o 
   0   4  12      828.46      868.77     18.49 o 
   1   4  12      348.02      368.33     12.47 o 
   2   4  12      190.06      187.36     16.27 o 
   3   4  12       36.32       25.86      4.11 o 
   4   4  12       34.47       30.42      8.39 o 
   5   4  12        0.04       16.10      7.95 o 
   6   4  12        0.64       -0.31      9.24 o 
   7   4  12        0.02        4.10      6.94 o 
 -10   5  12        4.42        2.36      9.88 o 
  -9   5  12       11.23       15.21      9.91 o 
  -8   5  12       14.67       23.19      7.82 o 
  -7   5  12       31.13       25.22      7.29 o 
  -6   5  12        2.39        4.96      8.29 o 
  -5   5  12       52.47       37.29      6.08 o 
  -4   5  12        0.31       -4.88      5.62 o 
  -3   5  12       83.27       87.43      7.71 o 
  -2   5  12      168.49      168.77     11.09 o 
  -1   5  12       63.86       48.58      6.40 o 
   0   5  12      223.86      233.74     15.32 o 
   1   5  12       10.99        4.46      4.56 o 
   2   5  12        0.34        6.59      4.01 o 
   3   5  12       21.12       13.58      4.38 o 
   4   5  12        0.17       13.56      4.86 o 
   5   5  12       12.57        1.43      6.13 o 
   6   5  12        4.03       15.28     22.95 o 
   7   5  12        9.75        8.20     10.71 o 
  -9   6  12        0.54       10.68      7.60 o 
  -8   6  12        2.03       10.16      8.95 o 
  -7   6  12        3.74       17.10      8.70 o 
  -6   6  12        1.48        8.44      7.30 o 
  -5   6  12        5.95        8.88      6.46 o 
  -4   6  12       28.82       23.43      5.78 o 
  -3   6  12        2.98        1.82      4.53 o 
  -2   6  12        5.18        9.59      4.02 o 
  -1   6  12       11.04        8.93      4.37 o 
   0   6  12      335.02      351.78     15.33 o 
   1   6  12       11.86       13.88      5.01 o 
   2   6  12       24.25       16.73      6.49 o 
   3   6  12        1.49        0.27      4.89 o 
   4   6  12        5.80       13.45      5.56 o 
   5   6  12        0.06        0.16     10.10 o 
   6   6  12        0.67       16.17     10.41 o 
  -8   7  12        6.14       18.94      7.82 o 
  -7   7  12        0.15       -4.07      9.64 o 
  -6   7  12        3.11        8.12     10.82 o 
  -5   7  12        0.67       11.11      7.72 o 
  -4   7  12        4.69       15.62      5.10 o 
  -3   7  12       24.07       20.91      4.36 o 
  -2   7  12       14.93       16.27      5.40 o 
  -1   7  12        0.37        9.54      4.74 o 
   0   7  12        4.59       -0.30      5.21 o 
   1   7  12        1.19        3.98      5.49 o 
   2   7  12        2.10       12.24      6.06 o 
   3   7  12       53.94       66.02      8.76 o 
   4   7  12       49.92       35.80     14.19 o 
   5   7  12        8.92       12.63     10.64 o 
  -7   8  12       26.72       23.95      9.23 o 
  -6   8  12        5.04       14.56      9.40 o 
  -5   8  12        9.24       14.04      9.01 o 
  -4   8  12       12.58       16.43      5.87 o 
  -3   8  12       11.24       14.91      7.13 o 
  -2   8  12        0.14        3.91      4.99 o 
  -1   8  12        3.00        4.36      4.18 o 
   0   8  12        0.15        1.68      5.25 o 
   1   8  12        6.25        6.25      5.17 o 
   2   8  12        4.82        9.12      7.88 o 
   3   8  12        8.60       -0.73      7.30 o 
   4   8  12        5.11       13.75      9.91 o 
  -6   9  12        5.61       10.71      7.25 o 
  -5   9  12        0.23       12.38      3.75 o 
  -4   9  12        4.18        8.21      6.16 o 
  -3   9  12        0.10        3.38      5.25 o 
  -2   9  12        5.15       10.58      5.54 o 
  -1   9  12        0.25        8.54      4.71 o 
   0   9  12        0.99        4.91      6.18 o 
   1   9  12        5.45        6.69      7.35 o 
   2   9  12        1.15       10.80      7.90 o 
   3   9  12        1.68        9.02     14.03 o 
  -3  10  12       15.17       10.70      7.49 o 
  -2  10  12       13.45       20.58      6.20 o 
  -1  10  12       21.42       19.55      8.39 o 
   0  10  12        0.00        8.17     18.24 o 
 -11   0  13        9.04       19.78     13.31 o 
  -9   0  13       10.71       -3.19     12.00 o 
  -7   0  13      259.46      286.13     20.73 o 
  -5   0  13       85.86       82.65     12.25 o 
  -3   0  13       75.80       64.49      8.45 o 
  -1   0  13       18.21       25.99     12.19 o 
   1   0  13        1.15        1.11     11.62 o 
   3   0  13      103.86      138.27     46.93 o 
   5   0  13       39.92       36.95     16.45 o 
   7   0  13       74.13       71.38     26.37 o 
 -11   1  13        4.54        7.03      6.86 o 
 -10   1  13        8.33       17.23      5.98 o 
  -9   1  13        1.65        6.76      3.78 o 
  -8   1  13       77.24       83.91      9.14 o 
  -7   1  13        1.58        2.52      3.75 o 
  -6   1  13       35.51       33.06      5.13 o 
  -5   1  13      627.08      658.63     16.50 o 
  -4   1  13        5.58        4.23      4.56 o 
  -3   1  13       56.41       61.33      5.90 o 
  -2   1  13       53.31       48.43      5.19 o 
  -1   1  13       94.58      101.91      7.01 o 
   0   1  13       33.73       39.02      8.10 o 
   1   1  13        9.01       37.04     13.81 o 
   2   1  13       10.19       19.95      8.34 o 
   3   1  13       22.77       21.65      8.30 o 
   4   1  13       12.67       12.94      8.98 o 
   5   1  13       18.66       29.97      7.70 o 
   6   1  13        1.17       18.06      9.52 o 
   7   1  13        0.23       20.91     10.19 o 
   8   1  13       10.03       23.40      7.40 o 
 -11   2  13       13.82        6.70      9.79 o 
 -10   2  13       51.92       54.46     13.93 o 
  -9   2  13        3.65        5.05      4.36 o 
  -8   2  13        0.17        1.18      6.05 o 
  -7   2  13        2.16        8.91      4.76 o 
  -6   2  13       63.67       68.60      6.64 o 
  -5   2  13      182.98      184.55      9.39 o 
  -4   2  13       18.12       13.92      5.24 o 
  -3   2  13      127.39      140.25      8.47 o 
  -2   2  13      261.36      262.52     10.15 o 
  -1   2  13        9.67        7.55      4.44 o 
   0   2  13       32.65       37.06      5.44 o 
   1   2  13        3.50        1.34      8.47 o 
   2   2  13        6.55        6.99      8.77 o 
   3   2  13        1.82        5.32      9.63 o 
   4   2  13       25.30       32.09      9.17 o 
   5   2  13       13.55       21.30      7.25 o 
   6   2  13        8.73       11.45     10.07 o 
   7   2  13        0.57        7.05      6.56 o 
   8   2  13        4.20        4.71     11.06 o 
 -10   3  13        3.18       -0.07      9.31 o 
  -9   3  13       31.49       31.81      7.91 o 
  -8   3  13       64.38       46.39      8.26 o 
  -7   3  13        5.42        8.94      6.57 o 
  -6   3  13       81.85       78.12      8.44 o 
  -5   3  13      298.80      317.92     19.61 o 
  -4   3  13       49.77       31.98      5.13 o 
  -3   3  13        9.38       12.53      5.08 o 
  -2   3  13        7.08       11.00      4.35 o 
  -1   3  13        9.78        4.19      3.58 o 
   0   3  13       45.55       57.59      9.38 o 
   1   3  13       97.84       85.03      7.99 o 
   2   3  13       91.62       94.20     11.62 o 
   3   3  13      227.69      231.19     15.44 o 
   4   3  13       26.91       20.96     10.41 o 
   5   3  13        1.35       12.49      6.66 o 
   6   3  13       20.06       16.39      7.93 o 
   7   3  13        2.72        4.91      7.05 o 
 -10   4  13        0.40       10.32      8.22 o 
  -9   4  13       77.83       70.09      9.88 o 
  -8   4  13       70.24       68.61     10.72 o 
  -7   4  13       35.71       40.86      7.14 o 
  -6   4  13        9.83       12.87      7.68 o 
  -5   4  13       14.83       14.93      6.85 o 
  -4   4  13       13.12       11.24      3.91 o 
  -3   4  13       88.68       83.01      7.75 o 
  -2   4  13       81.57       74.93      7.39 o 
  -1   4  13      328.70      364.23     13.43 o 
   0   4  13       93.51       82.22      7.15 o 
   1   4  13       69.68       65.72      7.38 o 
   2   4  13       26.03       24.41      5.49 o 
   3   4  13       25.17       23.16      9.28 o 
   4   4  13        2.93       14.61      7.31 o 
   5   4  13        9.00       17.82      6.64 o 
   6   4  13       19.18       23.19     10.19 o 
   7   4  13        1.23       13.69      8.89 o 
 -10   5  13        1.03       10.82     21.92 o 
  -9   5  13        5.88        5.54      7.10 o 
  -8   5  13       15.15       18.99      8.60 o 
  -7   5  13        2.70        1.71     12.62 o 
  -6   5  13       31.99       30.94      9.32 o 
  -5   5  13        0.04       10.33      7.63 o 
  -4   5  13        0.18        1.82      5.82 o 
  -3   5  13        8.98        9.90      3.17 o 
  -2   5  13        9.15       12.07      3.70 o 
  -1   5  13       76.15       88.39      8.34 o 
   0   5  13       99.60       90.07      8.51 o 
   1   5  13       73.09       83.42     10.36 o 
   2   5  13        2.14        9.34      5.10 o 
   3   5  13       11.34        3.28      7.99 o 
   4   5  13       16.51        9.83     12.23 o 
   5   5  13        6.26       13.82      7.73 o 
   6   5  13       11.47       21.72     15.74 o 
  -9   6  13        6.95        2.14      9.72 o 
  -8   6  13        5.84       10.98      7.97 o 
  -7   6  13        0.58        9.23      8.76 o 
  -6   6  13        0.44       12.74      8.15 o 
  -5   6  13      117.40      144.28     14.28 o 
  -4   6  13        0.79        4.39      5.91 o 
  -3   6  13        2.12        4.76      4.83 o 
  -2   6  13       39.68       32.96      6.07 o 
  -1   6  13       82.27       74.74      9.07 o 
   0   6  13       78.17       65.78      8.96 o 
   1   6  13        6.66        6.48      6.39 o 
   2   6  13       13.48       11.98      6.29 o 
   3   6  13        7.29        6.37      8.19 o 
   4   6  13        0.80       23.50      9.38 o 
   5   6  13        1.57       13.83     11.61 o 
   6   6  13        1.27       13.92     14.50 o 
  -8   7  13        0.00        6.97      8.95 o 
  -7   7  13        2.00       -3.32      8.05 o 
  -6   7  13        0.75        3.98      8.32 o 
  -5   7  13        0.48       -7.23      7.23 o 
  -4   7  13        0.00       12.40      5.00 o 
  -3   7  13       21.33       21.97      8.02 o 
  -2   7  13      100.50       89.06      9.92 o 
  -1   7  13        8.00       -1.46      4.81 o 
   0   7  13        1.56        7.46      5.02 o 
   1   7  13       31.34       22.37      6.94 o 
   2   7  13        3.38       -3.31      9.89 o 
   3   7  13        1.31        9.86      8.26 o 
   4   7  13        0.90       24.46     16.30 o 
   5   7  13       19.49       23.90     13.75 o 
  -7   8  13        8.47       11.38      7.52 o 
  -6   8  13       22.99       18.91      8.08 o 
  -5   8  13       19.08       14.84      7.68 o 
  -4   8  13        0.41        3.53      4.49 o 
  -3   8  13        5.87        5.31      7.91 o 
  -2   8  13       13.35        8.62      5.50 o 
  -1   8  13        2.98        0.37      4.99 o 
   0   8  13       18.70       13.23      4.91 o 
   1   8  13        0.10       11.44      6.55 o 
   2   8  13        1.02        9.98      7.74 o 
   3   8  13        5.75        5.91      9.92 o 
   4   8  13        5.86       -2.15     10.67 o 
  -5   9  13       21.50       18.13      7.44 o 
  -4   9  13       20.66       24.43      7.64 o 
  -3   9  13       13.69       16.44      7.06 o 
  -2   9  13        7.42        2.65      4.87 o 
  -1   9  13        2.04        9.53      7.84 o 
   0   9  13        2.56        1.34      7.78 o 
   1   9  13        9.52        2.84      8.40 o 
   2   9  13        1.33       -4.50      9.36 o 
 -10   0  14        6.11        6.80     11.33 o 
  -8   0  14        8.40        1.52     10.06 o 
  -6   0  14      229.10      249.76     16.83 o 
  -4   0  14      229.89      238.16     12.77 o 
  -2   0  14        0.06       -5.03      5.59 o 
   0   0  14      417.40      422.71     31.48 o 
   2   0  14       47.45       96.35     22.34 o 
   4   0  14       21.48       31.83     14.40 o 
   6   0  14       20.60       26.89     13.95 o 
 -11   1  14        2.62        8.71     14.16 o 
 -10   1  14        1.87        4.17      5.83 o 
  -9   1  14        0.03        2.25      6.86 o 
  -8   1  14        5.79       13.91      7.33 o 
  -7   1  14       71.07       76.74      7.38 o 
  -6   1  14       10.71       14.62      4.81 o 
  -5   1  14        0.17        7.09      5.39 o 
  -4   1  14       41.98       41.43      6.72 o 
  -3   1  14       40.73       53.83      6.20 o 
  -2   1  14       12.85       17.98      4.49 o 
  -1   1  14       34.58       38.00      5.04 o 
   0   1  14       45.99       53.10      8.97 o 
   1   1  14       26.63       10.78     15.33 o 
   2   1  14       27.56       26.43      9.10 o 
   3   1  14       34.85       32.28      9.03 o 
   4   1  14       36.96       33.73      9.27 o 
   5   1  14       48.18       52.17     12.72 o 
   6   1  14       12.00       27.56      9.03 o 
   7   1  14       18.21       15.62      9.11 o 
 -10   2  14       11.92       13.74     10.17 o 
  -9   2  14       36.02       27.97      6.71 o 
  -8   2  14       15.94        9.32      3.85 o 
  -7   2  14       59.56       58.25      8.88 o 
  -6   2  14        1.96       11.19      4.97 o 
  -5   2  14        1.18       -0.80      4.85 o 
  -4   2  14        0.46        4.61      4.93 o 
  -3   2  14       20.11       11.36      4.73 o 
  -2   2  14        4.04        4.92      4.07 o 
  -1   2  14       51.24       49.61      6.28 o 
   0   2  14       54.25       53.22     10.61 o 
   1   2  14        1.73        4.87      8.95 o 
   2   2  14       11.53       11.59      9.04 o 
   3   2  14       21.71       26.04      9.47 o 
   4   2  14        3.90       10.11      8.85 o 
   5   2  14       17.67       17.96      9.89 o 
   6   2  14        0.04       -1.72      7.35 o 
   7   2  14        1.72        4.41      7.47 o 
 -10   3  14       17.78       10.74     16.70 o 
  -9   3  14       56.75       59.25     10.47 o 
  -8   3  14        4.81        8.43      5.93 o 
  -7   3  14        0.02        2.36      4.82 o 
  -6   3  14       23.65       28.57      5.77 o 
  -5   3  14       10.00       12.76      4.18 o 
  -4   3  14       18.12        9.60      4.08 o 
  -3   3  14       49.38       47.30      8.61 o 
  -2   3  14      110.18      110.65      7.69 o 
  -1   3  14      100.75      100.53      9.26 o 
   0   3  14        0.06        6.10      6.90 o 
   1   3  14      107.21      133.56     13.06 o 
   2   3  14      114.15      126.43     13.21 o 
   3   3  14      348.94      349.03     19.87 o 
   4   3  14      117.73      110.74     15.69 o 
   5   3  14        0.00       15.75      7.28 o 
   6   3  14       19.85       23.05      6.73 o 
   7   3  14        0.37       10.64      8.46 o 
 -10   4  14        0.20        7.39      9.23 o 
  -9   4  14       49.25       49.84      9.44 o 
  -8   4  14      143.28      145.21     14.13 o 
  -7   4  14      100.33       97.45     11.77 o 
  -6   4  14       15.37        9.69      6.75 o 
  -5   4  14      119.98      122.05     10.55 o 
  -4   4  14      141.92      108.81      8.74 o 
  -3   4  14        1.74        7.93      3.67 o 
  -2   4  14       13.63       14.65      4.39 o 
  -1   4  14      290.89      300.17     11.95 o 
   0   4  14      106.31      100.17      8.65 o 
   1   4  14       37.18       35.94      6.65 o 
   2   4  14        0.56       -8.22      8.51 o 
   3   4  14       69.92       87.57     11.63 o 
   4   4  14        0.36       20.38      7.89 o 
   5   4  14        3.22       13.72      8.01 o 
   6   4  14        3.47       11.70      7.84 o 
  -9   5  14       30.92       30.69      7.04 o 
  -8   5  14       67.09       73.74     10.92 o 
  -7   5  14       28.75       30.42      7.29 o 
  -6   5  14       85.56       82.20     10.54 o 
  -5   5  14        5.79        1.78      7.04 o 
  -4   5  14       15.50        7.01      6.20 o 
  -3   5  14       12.77       17.67      3.76 o 
  -2   5  14       23.83       23.32      5.02 o 
  -1   5  14        1.14        5.49      3.30 o 
   0   5  14      137.44      127.29     10.39 o 
   1   5  14       51.18       42.95      6.89 o 
   2   5  14        8.82       26.09      8.97 o 
   3   5  14        5.28       10.41      8.27 o 
   4   5  14        7.97       14.55      9.02 o 
   5   5  14        3.72        5.13      6.42 o 
   6   5  14        0.21       -9.57     11.99 o 
  -9   6  14       11.45       14.76     10.01 o 
  -8   6  14       28.28       25.06     10.93 o 
  -7   6  14        5.39        8.57      8.32 o 
  -6   6  14        0.06        4.05      6.89 o 
  -5   6  14       53.65       43.62      8.84 o 
  -4   6  14        4.02        5.13      5.65 o 
  -3   6  14       65.61       50.22      6.39 o 
  -2   6  14        6.63       10.62      4.06 o 
  -1   6  14        0.84        7.11      4.04 o 
   0   6  14        9.64       17.94      6.57 o 
   1   6  14        9.56        9.37      6.75 o 
   2   6  14        0.92        5.77      8.29 o 
   3   6  14        8.47        0.65      8.53 o 
   4   6  14        7.91       17.03      8.84 o 
   5   6  14        5.32       17.86     11.14 o 
  -8   7  14        6.71        9.16     10.64 o 
  -7   7  14        7.23       10.98      9.16 o 
  -6   7  14        0.92       -5.06      8.02 o 
  -5   7  14        0.04        6.45      6.18 o 
  -4   7  14        3.57        6.82      5.11 o 
  -3   7  14        7.93        5.54      3.25 o 
  -2   7  14       11.24       11.35      4.33 o 
  -1   7  14        1.06        3.26      5.22 o 
   0   7  14       33.18       29.59      6.92 o 
   1   7  14        5.21        8.97      6.54 o 
   2   7  14       16.07       10.07      8.36 o 
   3   7  14       25.90       32.37      9.55 o 
   4   7  14        0.80       12.02     12.65 o 
  -6   8  14        1.77       -7.78      8.30 o 
  -5   8  14        0.88       -3.25      8.98 o 
  -4   8  14        1.10       13.49      6.51 o 
  -3   8  14        8.34        8.15      6.21 o 
  -2   8  14        0.89        1.29      5.95 o 
  -1   8  14        6.82       11.48      7.92 o 
   0   8  14        8.57        7.93      6.18 o 
   1   8  14       12.95       15.93      8.91 o 
   2   8  14        3.31       -4.39     10.27 o 
   3   8  14        7.35        5.31     11.87 o 
  -4   9  14        8.95        5.80      7.76 o 
  -3   9  14        0.11       11.56      6.57 o 
  -2   9  14       22.63       23.28     10.76 o 
  -1   9  14        1.12        2.76      9.56 o 
   0   9  14        3.72       10.44      9.98 o 
   1   9  14        7.45       12.53     13.07 o 
  -9   0  15        2.33        1.44     11.07 o 
  -7   0  15      124.39      123.34     13.88 o 
  -5   0  15       24.46       38.52      8.38 o 
  -3   0  15        4.54       -1.49      6.25 o 
  -1   0  15       62.85       52.08     12.34 o 
   1   0  15       24.46       21.93      7.31 o 
   3   0  15       21.31       37.21     11.62 o 
   5   0  15       15.26       17.03     16.34 o 
   7   0  15        1.73        6.44     11.80 o 
 -10   1  15       31.24       24.50      7.98 o 
  -9   1  15        0.00       -2.37      6.41 o 
  -8   1  15        2.54        8.61      6.07 o 
  -7   1  15       21.38       13.05      4.90 o 
  -6   1  15        6.93        9.56      5.04 o 
  -5   1  15        0.61        1.79      5.02 o 
  -4   1  15       65.00       74.46      6.54 o 
  -3   1  15      127.54      137.05      7.57 o 
  -2   1  15       21.45       26.66      4.40 o 
  -1   1  15       76.66       85.08     10.56 o 
   0   1  15        6.99       17.94      6.43 o 
   1   1  15        0.00       -0.72     10.35 o 
   2   1  15       30.85       39.41      9.20 o 
   3   1  15      118.41      117.33     16.09 o 
   4   1  15       17.15       16.07      8.98 o 
   5   1  15       13.86       25.64      9.08 o 
   6   1  15        5.20        9.92     12.57 o 
   7   1  15       14.40        9.85      8.78 o 
 -10   2  15        0.25        4.37      5.16 o 
  -9   2  15        8.02        7.21      5.63 o 
  -8   2  15        1.01        5.95      4.50 o 
  -7   2  15        0.00        5.08      5.86 o 
  -6   2  15        0.27        2.98      4.86 o 
  -5   2  15       55.36       57.70      8.06 o 
  -4   2  15      296.84      286.90     10.94 o 
  -3   2  15        7.51        5.08      4.80 o 
  -2   2  15        7.23       11.24      3.58 o 
  -1   2  15       60.17       66.87     10.29 o 
   0   2  15       49.20       50.31      9.79 o 
   1   2  15       93.08       83.23     15.04 o 
   2   2  15       81.05       82.05     11.50 o 
   3   2  15       35.65       26.84      8.25 o 
   4   2  15       27.95       27.30      9.09 o 
   5   2  15        1.07        2.61      7.26 o 
   6   2  15        5.31        7.25      7.65 o 
   7   2  15        0.03        9.61     15.98 o 
 -10   3  15       11.57        9.28      9.69 o 
  -9   3  15       96.15       97.13     17.39 o 
  -8   3  15       41.85       63.15      9.29 o 
  -7   3  15        1.48       -4.27      6.25 o 
  -6   3  15       69.93       57.07      7.38 o 
  -5   3  15        9.95       11.26      4.36 o 
  -4   3  15      169.71      195.09     11.00 o 
  -3   3  15       71.66       65.59      6.25 o 
  -2   3  15       57.10       58.31      7.00 o 
  -1   3  15      319.81      335.70     13.43 o 
   0   3  15       25.37       25.86      6.41 o 
   1   3  15        1.44        1.79     10.36 o 
   2   3  15      131.11      159.88     16.48 o 
   3   3  15       42.10       38.61      8.52 o 
   4   3  15        5.47        9.73      6.97 o 
   5   3  15        2.54        5.37      7.27 o 
   6   3  15        0.05        9.47      7.81 o 
  -9   4  15        0.10       -0.23      6.56 o 
  -8   4  15       12.28       13.83      7.99 o 
  -7   4  15       66.44       41.27      9.63 o 
  -6   4  15       37.67       41.88      7.39 o 
  -5   4  15      159.37      163.20     11.60 o 
  -4   4  15        0.92       -1.33      2.48 o 
  -3   4  15       22.38       22.57      4.44 o 
  -2   4  15       24.70       18.12      4.40 o 
  -1   4  15      132.27      120.94      9.82 o 
   0   4  15        1.63        6.84      7.93 o 
   1   4  15       20.37       19.84      8.53 o 
   2   4  15       16.66       12.76      6.57 o 
   3   4  15        5.39       10.18      8.29 o 
   4   4  15        6.23        3.57      9.22 o 
   5   4  15       13.54       13.28      9.80 o 
   6   4  15        0.12       -4.15      9.09 o 
  -9   5  15        0.02        8.81      5.96 o 
  -8   5  15       11.89       14.03      7.92 o 
  -7   5  15       93.39       97.20     11.35 o 
  -6   5  15       16.29       22.73      9.09 o 
  -5   5  15       70.44       83.31     11.24 o 
  -4   5  15       24.98       17.11      6.18 o 
  -3   5  15       25.29       16.17      4.95 o 
  -2   5  15       93.90      101.38     10.63 o 
  -1   5  15        5.09        1.78      6.18 o 
   0   5  15       12.72       12.60      6.00 o 
   1   5  15        4.23       21.08      7.00 o 
   2   5  15       13.14       17.36      8.11 o 
   3   5  15        9.25        5.51      8.19 o 
   4   5  15        1.27       -3.26      8.71 o 
   5   5  15        1.29        9.18      6.84 o 
  -8   6  15        6.59        8.53      8.11 o 
  -7   6  15        5.57       11.28      7.21 o 
  -6   6  15        1.63        2.18      8.28 o 
  -5   6  15        4.93       16.70      7.09 o 
  -4   6  15       16.64       15.48      4.99 o 
  -3   6  15        1.48        6.06      4.95 o 
  -2   6  15       15.46       16.21      3.48 o 
  -1   6  15       20.03       28.49      7.11 o 
   0   6  15        4.81       -0.25      6.28 o 
   1   6  15        0.81        0.88      8.61 o 
   2   6  15        6.95       14.52      9.31 o 
   3   6  15       69.17       91.72     12.61 o 
   4   6  15        7.65        8.35      9.16 o 
   5   6  15        0.21        8.12     15.17 o 
  -7   7  15        0.24        2.25      5.17 o 
  -6   7  15        0.52        5.23      6.96 o 
  -5   7  15        1.47       -3.10      7.22 o 
  -4   7  15       54.13       54.98     10.39 o 
  -3   7  15        9.59        7.64      4.78 o 
  -2   7  15       46.40       40.62      5.95 o 
  -1   7  15       19.92       11.74      6.40 o 
   0   7  15        1.85        3.74      6.20 o 
   1   7  15        5.13       -1.51      7.96 o 
   2   7  15        0.18        5.80      8.53 o 
   3   7  15       20.92        9.69     11.50 o 
   4   7  15        5.06       10.68     15.35 o 
  -6   8  15        0.07        2.78     11.51 o 
  -5   8  15        0.06        9.93      7.80 o 
  -4   8  15        1.98        6.40      7.33 o 
  -3   8  15       36.95       23.99      8.87 o 
  -2   8  15       14.73       33.09     10.08 o 
  -1   8  15       53.46       93.48     18.27 o 
   0   8  15        1.38        6.93      6.53 o 
   1   8  15        3.17       10.98      8.55 o 
   2   8  15        8.57        8.90     11.10 o 
  -3   9  15        0.59       11.09     13.48 o 
  -2   9  15        5.71        5.57      9.89 o 
  -1   9  15        2.16        5.73     10.26 o 
   0   9  15        0.02       60.71     28.28 o 
 -10   0  16        0.17        8.36     10.47 o 
  -8   0  16        2.72        8.23      5.04 o 
  -6   0  16       26.28       26.70      6.71 o 
  -4   0  16      209.90      214.74     19.13 o 
  -2   0  16        5.87        0.30     10.79 o 
   0   0  16       20.54       27.44     18.06 o 
   2   0  16       28.56       15.56     19.01 o 
   4   0  16       50.76       29.62     19.78 o 
   6   0  16       22.11       26.75     15.71 o 
 -10   1  16        5.62        8.18      9.82 o 
  -9   1  16       11.72       15.71      6.96 o 
  -8   1  16        0.07       -1.23      6.03 o 
  -7   1  16        2.05        0.44      5.13 o 
  -6   1  16        7.31        6.14      4.88 o 
  -5   1  16      230.54      233.35     10.68 o 
  -4   1  16       28.97       28.08      5.45 o 
  -3   1  16        8.32        9.98      5.31 o 
  -2   1  16       77.86       84.19     10.41 o 
  -1   1  16       16.27        5.81      5.91 o 
   0   1  16        3.54        8.44      6.02 o 
   1   1  16       18.88       12.22      9.66 o 
   2   1  16        2.51        5.03      6.33 o 
   3   1  16       43.80       61.64     13.76 o 
   4   1  16        0.02        9.00      8.79 o 
   5   1  16       21.30       15.06      6.60 o 
   6   1  16        3.11       11.50     10.47 o 
 -10   2  16       17.76       13.70     11.47 o 
  -9   2  16       21.58       19.19      7.03 o 
  -8   2  16        3.30       12.03      7.42 o 
  -7   2  16        0.15        5.80      6.26 o 
  -6   2  16       10.89        8.04      4.74 o 
  -5   2  16       23.25       17.14      5.11 o 
  -4   2  16        3.11        3.98      7.11 o 
  -3   2  16       30.72       30.82      4.72 o 
  -2   2  16       38.76       46.39      9.92 o 
  -1   2  16        9.07       22.29      7.98 o 
   0   2  16       54.10       75.61     11.11 o 
   1   2  16        1.42       -4.83      7.53 o 
   2   2  16        1.66        5.14      9.76 o 
   3   2  16        2.19        2.22      8.13 o 
   4   2  16       10.40       19.97     10.04 o 
   5   2  16        0.40        3.92      9.45 o 
   6   2  16        0.12       17.59     11.06 o 
  -9   3  16        0.16        6.68      6.83 o 
  -8   3  16       14.60       19.10      6.83 o 
  -7   3  16        0.15       11.47      5.57 o 
  -6   3  16        0.27       -1.69      6.35 o 
  -5   3  16       24.27       18.54      5.38 o 
  -4   3  16       71.25       60.77      6.78 o 
  -3   3  16      187.42      196.70      9.93 o 
  -2   3  16        0.42       -4.30      5.23 o 
  -1   3  16      264.57      308.71     18.19 o 
   0   3  16      106.62      124.42     14.49 o 
   1   3  16       10.83       10.52      9.13 o 
   2   3  16       21.53       31.60      8.66 o 
   3   3  16        3.03        6.62      9.72 o 
   4   3  16        9.68        6.34      9.79 o 
   5   3  16        0.70        1.26      8.06 o 
   6   3  16        0.14       10.13     12.22 o 
  -9   4  16        1.65       16.70      7.27 o 
  -8   4  16       45.45       24.80      9.63 o 
  -7   4  16       61.14       50.96      9.48 o 
  -6   4  16      104.21      104.77      9.64 o 
  -5   4  16        6.65        2.64      7.55 o 
  -4   4  16       28.13       24.45      5.56 o 
  -3   4  16        8.56       10.29      4.70 o 
  -2   4  16       36.16       36.25      9.30 o 
  -1   4  16       14.12       11.73      8.03 o 
   0   4  16      119.06       82.59     11.24 o 
   1   4  16      212.43      249.73     18.97 o 
   2   4  16       16.58       22.34      8.24 o 
   3   4  16        3.51        8.75      9.38 o 
   4   4  16        3.48       -4.88      9.08 o 
   5   4  16        0.16       21.70      9.94 o 
  -9   5  16        1.61        9.03     14.02 o 
  -8   5  16        0.83        4.20      8.02 o 
  -7   5  16       54.04       43.32     12.51 o 
  -6   5  16        0.07        2.47      7.46 o 
  -5   5  16       53.63       45.92      7.06 o 
  -4   5  16        0.93       12.04      7.50 o 
  -3   5  16        1.96       -1.79      4.30 o 
  -2   5  16        0.12        1.74      3.95 o 
  -1   5  16        1.07        7.46      6.03 o 
   0   5  16        4.70        7.55      8.09 o 
   1   5  16       33.84       30.91      9.21 o 
   2   5  16        2.53       -1.28     10.00 o 
   3   5  16        1.12        8.81      7.23 o 
   4   5  16        6.02       23.67      9.73 o 
   5   5  16        0.96       -8.32     12.88 o 
  -8   6  16        1.49        4.79      7.25 o 
  -7   6  16       14.01       23.04      7.21 o 
  -6   6  16        0.20       -0.23      6.82 o 
  -5   6  16        0.03        6.59      6.11 o 
  -4   6  16        0.34        8.89      6.27 o 
  -3   6  16        0.03       -3.64      4.86 o 
  -2   6  16       34.32       31.45      9.32 o 
  -1   6  16        4.01       10.25      7.73 o 
   0   6  16        0.71        9.17      7.01 o 
   1   6  16        0.05        5.29      9.08 o 
   2   6  16        3.73       11.60      9.48 o 
   3   6  16       40.28       46.81     10.67 o 
   4   6  16       24.62       32.32     13.92 o 
  -7   7  16        0.18       -6.96      9.14 o 
  -6   7  16        5.82        5.42      4.79 o 
  -5   7  16        0.17        4.32      6.72 o 
  -4   7  16        1.54       -1.15      7.75 o 
  -3   7  16       23.83       16.46      7.59 o 
  -2   7  16        0.07       13.54      7.58 o 
  -1   7  16        0.16        5.21      6.72 o 
   0   7  16        9.59       13.04      8.43 o 
   1   7  16        0.10        4.10      8.54 o 
   2   7  16       20.67       17.09      9.54 o 
   3   7  16        7.18        4.80     11.38 o 
  -5   8  16        0.00       -8.97      9.63 o 
  -4   8  16        0.08        4.37      8.01 o 
  -3   8  16        3.23        8.35      9.66 o 
  -2   8  16       23.50       16.06     10.01 o 
  -1   8  16       46.59       45.86     21.62 o 
   0   8  16        2.17        1.43      8.96 o 
   1   8  16        7.87        1.47      9.81 o 
  -9   0  17       21.92       20.50     13.39 o 
  -7   0  17      119.72       97.07     11.46 o 
  -5   0  17       10.08        4.37      7.12 o 
  -3   0  17        1.99       13.10     17.70 o 
  -1   0  17        0.41       12.65     12.67 o 
   1   0  17        1.03        8.08     19.54 o 
   3   0  17      132.52      139.90     22.72 o 
   5   0  17        7.84       15.07     15.25 o 
 -10   1  17        0.69        1.09     13.29 o 
  -9   1  17        0.00        6.75      6.90 o 
  -8   1  17        0.16        7.69      4.74 o 
  -7   1  17        2.22       -0.38      4.87 o 
  -6   1  17       47.98       43.62      9.00 o 
  -5   1  17        2.01        6.59      5.10 o 
  -4   1  17       26.23       35.60      5.74 o 
  -3   1  17        8.72       16.56      7.99 o 
  -2   1  17       37.51       37.55      9.34 o 
  -1   1  17       16.14       23.64      8.67 o 
   0   1  17       48.32       61.78     10.53 o 
   1   1  17       24.90       17.53      9.62 o 
   2   1  17       86.92       97.69     14.81 o 
   3   1  17        3.48        6.51     15.14 o 
   4   1  17        0.02       -2.40      7.98 o 
   5   1  17        8.58       14.90      9.09 o 
   6   1  17       11.19       26.47     11.50 o 
  -9   2  17       30.22       35.57      7.11 o 
  -8   2  17        0.87        2.78      6.55 o 
  -7   2  17        7.70       11.08      6.48 o 
  -6   2  17        1.87        2.88      4.93 o 
  -5   2  17       46.83       49.02      6.46 o 
  -4   2  17       69.11       58.87      8.08 o 
  -3   2  17       61.71       57.97      7.49 o 
  -2   2  17       10.21       16.28      8.37 o 
  -1   2  17        9.94        6.16      7.74 o 
   0   2  17        6.15       13.61      9.15 o 
   1   2  17       31.66       33.90      8.45 o 
   2   2  17        6.81       23.97     10.49 o 
   3   2  17       41.66       47.63     10.96 o 
   4   2  17       27.91       22.40      7.30 o 
   5   2  17        1.39        8.39      7.53 o 
  -9   3  17       18.18       13.11      7.49 o 
  -8   3  17        0.02       -1.70      7.70 o 
  -7   3  17        0.21       -4.27      6.23 o 
  -6   3  17        9.63       20.59      5.81 o 
  -5   3  17        1.66        4.62      4.65 o 
  -4   3  17       26.75       23.89      5.57 o 
  -3   3  17      158.09      156.64     11.82 o 
  -2   3  17      125.71      126.33     13.72 o 
  -1   3  17       66.14       53.52     11.22 o 
   0   3  17       14.70       19.13      9.82 o 
   1   3  17        6.13        6.59      8.28 o 
   2   3  17       49.14       41.47     10.53 o 
   3   3  17       10.30        2.93     10.07 o 
   4   3  17        3.00       13.46      9.38 o 
   5   3  17        2.56       14.70     12.30 o 
  -9   4  17        1.60        5.58      8.95 o 
  -8   4  17       28.14       15.97      7.47 o 
  -7   4  17        1.03       17.68      8.50 o 
  -6   4  17       48.71       51.77      9.04 o 
  -5   4  17        0.78       11.18      6.54 o 
  -4   4  17        1.98        6.15      3.34 o 
  -3   4  17       71.47       78.39      9.51 o 
  -2   4  17       92.64      103.90     16.20 o 
  -1   4  17        0.64        9.37      7.92 o 
   0   4  17       81.26       70.42     12.49 o 
   1   4  17       55.17       65.71     11.38 o 
   2   4  17       15.32       19.46     10.37 o 
   3   4  17        0.05       24.03     10.86 o 
   4   4  17       16.62       22.61      7.52 o 
   5   4  17        2.01       18.93     10.00 o 
  -8   5  17       10.55        9.49      6.81 o 
  -7   5  17       63.22       45.98      8.85 o 
  -6   5  17        0.38        4.00      7.98 o 
  -5   5  17       10.90        7.79      6.48 o 
  -4   5  17        2.74        3.19      5.79 o 
  -3   5  17        2.03        6.38      4.10 o 
  -2   5  17        1.67        5.67      6.63 o 
  -1   5  17        6.47        4.43      8.01 o 
   0   5  17        8.98       12.47      9.08 o 
   1   5  17       92.08      113.26     15.20 o 
   2   5  17       12.23       13.83      9.17 o 
   3   5  17       18.38       16.73      9.27 o 
   4   5  17        0.71       -1.37      9.12 o 
  -7   6  17        0.68       12.18      6.70 o 
  -6   6  17       13.66        9.23      7.04 o 
  -5   6  17        0.04        2.39      6.43 o 
  -4   6  17       49.86       44.22     11.06 o 
  -3   6  17        8.00        7.32     10.32 o 
  -2   6  17        5.56       -0.53      6.06 o 
  -1   6  17       17.83       14.58      7.42 o 
   0   6  17        4.12        3.09      8.22 o 
   1   6  17       11.72       13.56      6.98 o 
   2   6  17        1.03        7.09      9.62 o 
   3   6  17       14.08       20.89     15.79 o 
  -6   7  17        0.02       -0.49      8.55 o 
  -5   7  17        4.40       12.77     10.05 o 
  -4   7  17        0.90      -10.09     10.09 o 
  -3   7  17        7.83       15.18      9.31 o 
  -2   7  17        6.10        4.34      9.64 o 
  -1   7  17       16.27        5.39      8.37 o 
   0   7  17       21.78       29.65      9.74 o 
   1   7  17        0.40        7.52      9.88 o 
   2   7  17        2.45        4.05     19.54 o 
  -4   8  17        0.66        3.45     18.77 o 
  -3   8  17       26.73       50.37     21.74 o 
  -2   8  17        1.35       12.51     16.57 o 
  -1   8  17        0.21        8.78     15.02 o 
  -8   0  18        0.09       12.79      8.70 o 
  -6   0  18      141.58      127.53     22.08 o 
  -4   0  18       74.50       72.49     13.87 o 
  -2   0  18        8.00       11.00     12.30 o 
   0   0  18       25.07       10.69     10.93 o 
   2   0  18        2.16       11.61     12.05 o 
   4   0  18       34.36       37.75     17.01 o 
  -9   1  18        4.78       11.05      7.91 o 
  -8   1  18       13.96       15.16      7.26 o 
  -7   1  18        0.02        6.39      5.80 o 
  -6   1  18       18.65       14.16      5.48 o 
  -5   1  18        3.99       14.47      7.75 o 
  -4   1  18       38.18       38.92      6.57 o 
  -3   1  18       59.69       61.13     11.88 o 
  -2   1  18        8.09        9.33     10.73 o 
  -1   1  18        9.25        5.91      7.71 o 
   0   1  18        0.15       -2.48      9.74 o 
   1   1  18        2.43       10.63     10.26 o 
   2   1  18       48.74       58.24     11.86 o 
   3   1  18        4.02       12.82      9.59 o 
   4   1  18        3.17       -0.12     10.96 o 
   5   1  18       14.62        5.11     11.25 o 
  -9   2  18        4.35       -7.54      9.66 o 
  -8   2  18       33.18       23.97      7.27 o 
  -7   2  18        1.67        0.25      6.29 o 
  -6   2  18        2.07       10.89      6.18 o 
  -5   2  18        1.77        8.40      5.01 o 
  -4   2  18       19.15       24.30      6.92 o 
  -3   2  18      517.58      534.09     22.41 o 
  -2   2  18        0.90        1.16      8.66 o 
  -1   2  18        0.66        9.21      8.81 o 
   0   2  18        8.09        6.07      9.48 o 
   1   2  18       18.92        9.23     10.83 o 
   2   2  18        3.53        9.55      7.72 o 
   3   2  18        8.70        3.41     10.84 o 
   4   2  18        0.71       19.08     10.59 o 
   5   2  18       23.51       29.84     15.63 o 
  -9   3  18        1.08        3.50     12.43 o 
  -8   3  18       12.56       12.64      6.58 o 
  -7   3  18        1.62       -6.40      6.40 o 
  -6   3  18        3.37        6.11      6.45 o 
  -5   3  18        0.25        4.06      5.02 o 
  -4   3  18       41.15       27.35      6.49 o 
  -3   3  18        3.44       12.85      6.41 o 
  -2   3  18       30.07       26.33      9.30 o 
  -1   3  18        6.11        9.38      8.75 o 
   0   3  18        0.63       15.43      9.21 o 
   1   3  18        2.14        4.77      9.37 o 
   2   3  18       51.04       39.23     12.01 o 
   3   3  18        5.94        6.65     10.01 o 
   4   3  18        0.64       23.35     11.61 o 
  -8   4  18       25.00       20.69      8.25 o 
  -7   4  18        0.69        7.31      7.31 o 
  -6   4  18        2.63        8.23      6.37 o 
  -5   4  18        0.02        0.85      7.64 o 
  -4   4  18        0.24        9.58      4.24 o 
  -3   4  18        0.68        5.66      5.45 o 
  -2   4  18       32.16       27.75      5.80 o 
  -1   4  18        3.32       10.84      8.54 o 
   0   4  18       13.84        2.06      9.06 o 
   1   4  18        5.61       19.91      7.90 o 
   2   4  18       31.14       41.76      9.47 o 
   3   4  18        2.07       24.18      9.80 o 
   4   4  18        5.20       15.11     10.33 o 
  -7   5  18        0.00        9.26     11.68 o 
  -6   5  18       30.16       34.71     11.93 o 
  -5   5  18        9.63       14.42      7.81 o 
  -4   5  18       11.57       15.81      7.87 o 
  -3   5  18        2.58       13.52      5.71 o 
  -2   5  18       17.77       13.71     10.84 o 
  -1   5  18        0.00       13.76      8.76 o 
   0   5  18        1.96       17.02      6.16 o 
   1   5  18        4.01        4.33      8.01 o 
   2   5  18        0.58       22.09     12.47 o 
   3   5  18       21.06        7.14      9.73 o 
  -6   6  18       14.98       13.05      7.89 o 
  -5   6  18        0.63        8.99      7.80 o 
  -4   6  18        1.25       19.38      9.75 o 
  -3   6  18        0.00        9.98     11.65 o 
  -2   6  18        0.76        2.75      8.62 o 
  -1   6  18        0.61        4.52      7.15 o 
   0   6  18        3.20       15.75      7.94 o 
   1   6  18        9.17       21.68     11.76 o 
   2   6  18       16.05       25.80     10.30 o 
  -5   7  18        4.90       27.09     18.77 o 
  -4   7  18       13.88        4.51     11.43 o 
  -3   7  18        3.58       26.37     15.70 o 
  -2   7  18        0.05       18.75     15.04 o 
  -1   7  18       19.74       16.84     11.56 o 
   0   7  18        0.77        4.00      9.31 o 
  -9   0  19        3.30        7.19      8.24 o 
  -7   0  19       16.31        7.92      9.60 o 
  -5   0  19        1.57        2.89     10.33 o 
  -3   0  19      149.24      188.16     24.59 o 
  -1   0  19       17.72       16.52     13.72 o 
   1   0  19       57.08       26.96     14.43 o 
   3   0  19       35.85       32.89     25.42 o 
  -9   1  19       13.23        5.16     12.59 o 
  -8   1  19       13.13        3.00      8.02 o 
  -7   1  19       26.48       26.22      7.68 o 
  -6   1  19        0.70       -3.18      5.12 o 
  -5   1  19        2.17        1.74      7.95 o 
  -4   1  19      137.35      163.87     17.16 o 
  -3   1  19       22.80       26.04     10.47 o 
  -2   1  19       14.31       22.43      6.97 o 
  -1   1  19        2.56        3.06      8.17 o 
   0   1  19        7.91       -6.42     10.00 o 
   1   1  19        0.00       21.10      6.98 o 
   2   1  19        7.27       12.68     10.52 o 
   3   1  19        1.04       12.95     10.37 o 
   4   1  19        3.67        5.59     10.34 o 
  -8   2  19        3.53        3.10      5.99 o 
  -7   2  19       22.49       23.14      6.46 o 
  -6   2  19        0.66       -3.98      7.18 o 
  -5   2  19        9.48        3.07      6.29 o 
  -4   2  19       30.26       35.85      9.51 o 
  -3   2  19       70.82       68.55     11.18 o 
  -2   2  19       91.80      104.15     14.81 o 
  -1   2  19        0.57       -0.32      9.31 o 
   0   2  19        7.35        7.08     13.05 o 
   1   2  19        2.18        7.17     10.70 o 
   2   2  19        0.43       12.34      7.19 o 
   3   2  19       15.88       13.79     12.28 o 
   4   2  19        2.99       11.12     17.18 o 
  -8   3  19        5.80        8.27      6.93 o 
  -7   3  19        0.01        0.25      6.66 o 
  -6   3  19        0.43        0.77      7.47 o 
  -5   3  19        8.01       12.67      8.44 o 
  -4   3  19        7.96        8.33      6.94 o 
  -3   3  19       43.42       41.92      9.40 o 
  -2   3  19       47.97       42.00     12.44 o 
  -1   3  19        2.39       12.18      7.79 o 
   0   3  19        0.06        2.40      8.67 o 
   1   3  19        0.01        2.70     14.49 o 
   2   3  19        0.04       17.94     10.86 o 
   3   3  19        1.09       14.74      7.28 o 
  -7   4  19       22.68       18.46      8.33 o 
  -6   4  19        0.95        2.39      7.57 o 
  -5   4  19        1.45       11.48     10.15 o 
  -4   4  19        7.07       20.35     10.99 o 
  -3   4  19        3.13        4.06      8.04 o 
  -2   4  19       23.50       18.55      7.55 o 
  -1   4  19       11.97       14.50      7.22 o 
   0   4  19       92.34       91.76     15.42 o 
   1   4  19        0.33       12.21     13.14 o 
   2   4  19        9.97       -7.28     10.44 o 
   3   4  19        2.70        7.47     10.58 o 
  -7   5  19        3.72       15.25     11.32 o 
  -6   5  19       10.20        7.63     10.82 o 
  -5   5  19        7.88       -0.18     12.90 o 
  -4   5  19        0.26        1.44     10.10 o 
  -3   5  19        3.88       19.22     11.78 o 
  -2   5  19        0.88        3.39      4.89 o 
  -1   5  19       28.14       32.87     10.37 o 
   0   5  19        6.58       21.33      8.56 o 
   1   5  19       52.21       63.61     12.75 o 
   2   5  19        8.73       19.21      9.51 o 
  -5   6  19        0.00      -11.45     13.35 o 
  -4   6  19        3.87        5.26     14.08 o 
  -3   6  19        0.02       18.78     12.97 o 
  -2   6  19        4.65       25.09     12.23 o 
  -1   6  19        9.52        4.24      6.24 o 
   0   6  19        2.66        8.41      7.42 o 
   1   6  19        0.61       -4.19     11.89 o 
  -2   7  19        6.59       20.79     20.32 o 
  -8   0  20       44.56       53.94     28.04 o 
  -6   0  20        4.90        9.09     10.48 o 
  -4   0  20       27.26       64.85     36.59 o 
  -2   0  20       17.94       19.24     13.26 o 
   0   0  20       50.78       48.71     15.44 o 
   2   0  20       29.44       25.58     13.64 o 
  -8   1  20        6.73        0.24     18.77 o 
  -7   1  20        3.40        7.60      9.25 o 
  -6   1  20        5.32        4.94      6.90 o 
  -5   1  20       11.05       11.91      7.91 o 
  -4   1  20       15.66       15.67      8.54 o 
  -3   1  20       23.73       28.62      9.31 o 
  -2   1  20       34.04       37.46      9.47 o 
  -1   1  20       19.87       27.61     10.51 o 
   0   1  20        2.80       13.51      9.93 o 
   1   1  20        3.93       18.45      9.45 o 
   2   1  20        0.56       15.27      9.67 o 
   3   1  20        4.30       18.08     10.03 o 
  -8   2  20        1.33        0.64     12.16 o 
  -7   2  20        0.02       -9.21      9.21 o 
  -6   2  20        0.71       -5.46     11.85 o 
  -5   2  20       14.56       13.68      8.59 o 
  -4   2  20       33.34       45.53      8.86 o 
  -3   2  20        0.32       12.10      8.16 o 
  -2   2  20        3.20       10.99     14.22 o 
  -1   2  20       15.90       21.18      7.68 o 
   0   2  20        7.09       11.98      7.59 o 
   1   2  20        0.00        4.45     12.54 o 
   2   2  20        0.52       16.29      9.72 o 
   3   2  20        7.84       18.49      9.62 o 
  -7   3  20        2.71       12.93      9.62 o 
  -6   3  20        0.18        1.31      9.72 o 
  -5   3  20       30.82       54.52     13.46 o 
  -4   3  20       23.12       20.01      6.15 o 
  -3   3  20        0.19       17.36      6.95 o 
  -2   3  20       91.61       91.17     12.95 o 
  -1   3  20        0.05        5.34     11.56 o 
   0   3  20        6.50       -1.47     10.46 o 
   1   3  20       18.55       14.77      8.54 o 
   2   3  20        1.16       -6.47     10.83 o 
   3   3  20        0.63       25.20     13.42 o 
  -7   4  20       27.67       50.14     18.06 o 
  -6   4  20        3.36        1.56      8.63 o 
  -5   4  20       13.03       23.45     11.10 o 
  -4   4  20        1.10       11.99     10.86 o 
  -3   4  20        1.51        4.79      8.20 o 
  -2   4  20        1.15        2.61      9.32 o 
  -1   4  20        4.24       11.79      6.65 o 
   0   4  20       25.04       29.72     10.48 o 
   1   4  20        0.52        0.53     13.63 o 
   2   4  20       14.10       11.29     10.98 o 
  -6   5  20       17.42       11.29     16.75 o 
  -5   5  20       27.22       22.88     14.77 o 
  -4   5  20        0.00       14.82     11.28 o 
  -3   5  20        6.64       15.15     12.41 o 
  -2   5  20        1.64        4.35      9.64 o 
  -1   5  20       34.89       39.66     10.69 o 
   0   5  20       25.99       32.87     11.65 o 
   1   5  20        9.01       26.03     11.51 o 
  -4   6  20        8.82       24.00     19.84 o 
  -3   6  20        1.16        3.92     18.53 o 
  -2   6  20        1.21        7.66     12.27 o 
  -1   6  20       10.11       26.14     22.45 o 
  -7   0  21        7.28      -10.81     24.95 o 
  -5   0  21       61.55      100.02     44.14 o 
  -3   0  21       59.48       87.39     17.79 o 
  -1   0  21        3.66       10.44     20.67 o 
   1   0  21        0.00       15.48     14.68 o 
  -7   1  21        0.33       12.82     17.70 o 
  -6   1  21        7.45       12.68     10.74 o 
  -5   1  21        9.37       15.82      8.33 o 
  -4   1  21        6.25        0.46      8.92 o 
  -3   1  21       11.20        7.67      8.20 o 
  -2   1  21       13.72       24.96      9.43 o 
  -1   1  21       46.10       58.84     12.09 o 
   0   1  21       16.93       21.31      8.96 o 
   1   1  21        5.89       13.68      6.99 o 
   2   1  21        5.61        9.07     13.14 o 
  -7   2  21        2.88        2.01     11.23 o 
  -6   2  21        0.21       12.18     13.29 o 
  -5   2  21       42.53       44.72     18.16 o 
  -4   2  21      110.56      115.26     15.08 o 
  -3   2  21       23.90       20.88      8.72 o 
  -2   2  21        3.54        0.60      7.85 o 
  -1   2  21        3.72       12.76     10.24 o 
   0   2  21        2.82        6.22     10.13 o 
   1   2  21        0.01        4.51     11.83 o 
   2   2  21        9.38       13.52     14.67 o 
  -6   3  21        1.68       -3.42     10.03 o 
  -5   3  21        2.92       -5.49     11.11 o 
  -4   3  21        5.30        3.22     11.02 o 
  -3   3  21        6.02       10.61      9.59 o 
  -2   3  21       31.21       31.84     10.76 o 
  -1   3  21        6.18       21.96      8.66 o 
   0   3  21        2.70        2.54      7.10 o 
   1   3  21        0.16        3.35      9.74 o 
  -6   4  21        7.64       12.47     16.40 o 
  -5   4  21        5.82       13.34     14.23 o 
  -4   4  21        7.73       21.39     12.48 o 
  -3   4  21        1.51        0.97      8.79 o 
  -2   4  21        0.43       19.09      7.87 o 
  -1   4  21       15.92       15.27      6.92 o 
   0   4  21        8.88        8.92     16.14 o 
  -4   5  21        1.38       12.36     18.30 o 
  -3   5  21        0.10       -7.48     11.82 o 
  -2   5  21        0.82        4.14     12.31 o 
  -1   5  21        4.09       -0.34     12.99 o 
  -6   0  22        5.08       32.91     25.78 o 
  -4   0  22       13.48       18.00     12.98 o 
  -2   0  22       35.71       23.71     15.55 o 
   0   0  22        2.71        5.35     13.19 o 
  -6   1  22        0.38        0.97     11.09 o 
  -5   1  22       14.49        8.15      8.67 o 
  -4   1  22       20.60       15.90      7.01 o 
  -3   1  22        5.99        9.44      9.45 o 
  -2   1  22        3.14        6.95      7.52 o 
  -1   1  22       28.01       47.40     11.13 o 
   0   1  22        1.65        6.64      7.00 o 
   1   1  22        7.23       20.87      8.24 o 
  -6   2  22        0.53        0.04     13.66 o 
  -5   2  22        9.48       10.11     13.69 o 
  -4   2  22       40.89       38.06      9.99 o 
  -3   2  22        2.32        2.96     10.02 o 
  -2   2  22       16.02       22.36      8.58 o 
  -1   2  22        0.83        9.73      5.98 o 
   0   2  22        1.32        6.73      8.70 o 
  -5   3  22       20.23       27.79     14.56 o 
  -4   3  22       29.75       35.77     25.84 o 
  -3   3  22       14.94       14.05      8.33 o 
  -2   3  22        0.27       10.60      9.89 o 
  -1   3  22        0.00       15.38      8.76 o 
   0   3  22        2.59       12.79     12.66 o 
  -3   4  22        1.30       38.61     20.55 o 
  -2   4  22        0.99       14.04      8.00 o 
  -5   0  23       18.36       26.14     21.38 o 
  -3   0  23        1.14       12.26     14.95 o 
  -1   0  23        1.86        4.91     10.02 o 
  -4   1  23       44.69       36.45      8.49 o 
  -3   1  23        1.49       16.88     10.21 o 
  -2   1  23        1.80       15.74     15.45 o 
  -1   1  23        0.50       14.45     28.28 o 
  -4   2  23       17.19       17.35     17.58 o 
  -3   2  23        2.11        9.97      8.30 o 
  -2   2  23        4.02       15.89      8.80 o 
                                                 
